# Supplementary material for: Robustness of Majorana modes to a disorder potential in atomic chains on a superconducting Rashba alloy
Source: Nat Phys. 2026 May 26;22(7):1050–6. doi: 10.1038/s41567-026-03322-3 (PMC13423794; doi:10.1038/s41567-026-03322-3)
Supplement: Supplementary file 2 — Source data for Fig. 1. [file 41567_2026_3322_MOESM2_ESM.txt]

Figure 1
Colunm 1: [Fig 1g] Energy values in meV.
Colunm 2: [Fig 1g] dI/dV values in arbitrary unit.
Colunm 3: [Fig 1h] Energy values in meV.
Colunm 4: [Fig 1h] dI/dV values in arbitrary unit.
Colunm 5: [Fig 1i] Energy values in meV.
Colunm 6: [Fig 1i] dI/dV values in arbitrary unit.
Colunm 7: [Fig 1j] Energy values in meV.
Colunm 8: [Fig 1j] Deconvoluted dI/dV values in arbitrary unit.
Colunm 9: [Fig 1k] Energy values in meV.
Colunm 10: [Fig 1k] Deconvoluted dI/dV values in arbitrary unit.
Colunm 11: [Fig 1l] Energy values in meV.
Colunm 12: [Fig 1l] Deconvoluted dI/dV values in arbitrary unit.
Note 1: The vertical lines (Fermi levels) in Figs 1g-i are at 1.04 and -1.04 meV.
[Data]
-0.004	0.75186	-0.004	0.94884	-0.00405	0.84733	0.00264	0.57816	0.00264	0.55915	0.0026	0.61544
-0.00399	0.76344	-0.00399	0.67712	-0.00404	0.75299	0.00263	0.57444	0.00263	0.55537	0.00259	0.61782
-0.00398	0.94806	-0.00398	0.87932	-0.00403	0.80762	0.00262	0.5695	0.00262	0.55133	0.00258	0.6105
-0.00397	0.80404	-0.00397	0.95504	-0.00402	0.86058	0.00261	0.57216	0.00261	0.55167	0.00257	0.60656
-0.00396	0.73986	-0.00396	0.77697	-0.00401	0.71147	0.0026	0.57002	0.0026	0.54937	0.00256	0.60743
-0.00395	0.80154	-0.00395	0.74018	-0.004	0.84139	0.00259	0.57142	0.00259	0.54461	0.00255	0.61199
-0.00394	0.89258	-0.00394	0.82493	-0.00399	0.79552	0.00258	0.58017	0.00258	0.5466	0.00254	0.61295
-0.00393	0.80263	-0.00393	0.714	-0.00398	0.83595	0.00257	0.58155	0.00257	0.54978	0.00253	0.60999
-0.00392	0.89354	-0.00392	0.79303	-0.00397	0.7768	0.00256	0.57099	0.00256	0.55037	0.00252	0.61148
-0.00391	0.94408	-0.00391	0.85426	-0.00396	0.94942	0.00255	0.5767	0.00255	0.55431	0.00251	0.61234
-0.0039	0.85003	-0.0039	0.81858	-0.00395	0.71141	0.00254	0.58662	0.00254	0.56059	0.0025	0.61357
-0.00389	0.7934	-0.00389	0.72196	-0.00394	0.8297	0.00253	0.5928	0.00253	0.55546	0.00249	0.61568
-0.00388	0.90754	-0.00388	0.96138	-0.00393	0.91648	0.00252	0.58425	0.00252	0.5446	0.00248	0.61902
-0.00387	0.80847	-0.00387	0.80993	-0.00392	0.80319	0.00251	0.58254	0.00251	0.53567	0.00247	0.6167
-0.00386	0.77887	-0.00386	0.75017	-0.00391	0.68343	0.0025	0.58622	0.0025	0.53046	0.00246	0.6157
-0.00385	0.78875	-0.00385	0.96046	-0.0039	0.91339	0.00249	0.57832	0.00249	0.53138	0.00245	0.61933
-0.00384	0.79617	-0.00384	0.76874	-0.00389	0.87253	0.00248	0.57303	0.00248	0.54146	0.00244	0.61585
-0.00383	0.81373	-0.00383	0.75603	-0.00388	0.74502	0.00247	0.58258	0.00247	0.54673	0.00243	0.61309
-0.00382	0.74639	-0.00382	0.91522	-0.00387	0.95917	0.00246	0.58925	0.00246	0.54659	0.00242	0.62215
-0.00381	0.84493	-0.00381	0.74083	-0.00386	0.88238	0.00245	0.59297	0.00245	0.54232	0.00241	0.62729
-0.0038	0.77001	-0.0038	0.70102	-0.00385	0.78867	0.00244	0.59084	0.00244	0.53775	0.0024	0.62312
-0.00379	0.79597	-0.00379	0.90869	-0.00384	0.79163	0.00243	0.57889	0.00243	0.53536	0.00239	0.62956
-0.00378	0.74465	-0.00378	0.84086	-0.00383	0.92233	0.00242	0.58153	0.00242	0.5419	0.00238	0.63299
-0.00377	0.8166	-0.00377	0.70706	-0.00382	0.74136	0.00241	0.59334	0.00241	0.53984	0.00237	0.62546
-0.00376	0.72305	-0.00376	0.81308	-0.00381	0.79433	0.0024	0.59353	0.0024	0.53121	0.00236	0.63299
-0.00375	0.80271	-0.00375	0.90785	-0.0038	0.86627	0.00239	0.59129	0.00239	0.52247	0.00235	0.63977
-0.00374	0.83639	-0.00374	0.77919	-0.00379	0.83249	0.00238	0.59182	0.00238	0.51988	0.00234	0.6381
-0.00373	0.82402	-0.00373	0.8077	-0.00378	0.80093	0.00237	0.59206	0.00237	0.51652	0.00233	0.64256
-0.00372	0.74508	-0.00372	0.79546	-0.00377	0.96196	0.00236	0.58797	0.00236	0.52078	0.00232	0.6448
-0.00371	0.80763	-0.00371	0.84473	-0.00376	0.80781	0.00235	0.58913	0.00235	0.52507	0.00231	0.63138
-0.0037	0.80348	-0.0037	0.82956	-0.00375	0.75195	0.00234	0.59056	0.00234	0.52276	0.0023	0.62967
-0.00369	0.79475	-0.00369	0.89397	-0.00374	0.92322	0.00233	0.59036	0.00233	0.51753	0.00229	0.64055
-0.00368	0.79251	-0.00368	0.8042	-0.00373	0.81709	0.00232	0.59016	0.00232	0.51824	0.00228	0.63938
-0.00367	0.79261	-0.00367	0.86079	-0.00372	0.77252	0.00231	0.59648	0.00231	0.50876	0.00227	0.64164
-0.00366	0.77305	-0.00366	0.82731	-0.00371	0.82104	0.0023	0.60014	0.0023	0.50314	0.00226	0.6462
-0.00365	0.85181	-0.00365	0.82189	-0.0037	0.85978	0.00229	0.59978	0.00229	0.50901	0.00225	0.64435
-0.00364	0.76792	-0.00364	0.74084	-0.00369	0.78405	0.00228	0.59776	0.00228	0.51553	0.00224	0.64071
-0.00363	0.85325	-0.00363	0.89216	-0.00368	0.85388	0.00227	0.5985	0.00227	0.51393	0.00223	0.64952
-0.00362	0.76774	-0.00362	0.62351	-0.00367	0.82909	0.00226	0.60469	0.00226	0.51415	0.00222	0.64447
-0.00361	0.78633	-0.00361	0.75716	-0.00366	0.82141	0.00225	0.60405	0.00225	0.50476	0.00221	0.64082
-0.0036	0.77613	-0.0036	0.85854	-0.00365	0.89917	0.00224	0.59962	0.00224	0.49414	0.0022	0.64562
-0.00359	0.78701	-0.00359	0.79098	-0.00364	0.81305	0.00223	0.60226	0.00223	0.49039	0.00219	0.64255
-0.00358	0.78508	-0.00358	0.79166	-0.00363	0.82129	0.00222	0.60503	0.00222	0.49119	0.00218	0.63486
-0.00357	0.77605	-0.00357	1.01221	-0.00362	0.80234	0.00221	0.6084	0.00221	0.4895	0.00217	0.64268
-0.00356	0.77458	-0.00356	0.72458	-0.00361	0.8601	0.0022	0.61104	0.0022	0.49529	0.00216	0.65014
-0.00355	0.81063	-0.00355	0.7728	-0.0036	0.87122	0.00219	0.61059	0.00219	0.49737	0.00215	0.64547
-0.00354	0.7511	-0.00354	0.77061	-0.00359	0.81694	0.00218	0.61151	0.00218	0.49524	0.00214	0.65422
-0.00353	0.80655	-0.00353	0.8518	-0.00358	0.77086	0.00217	0.61601	0.00217	0.49487	0.00213	0.65099
-0.00352	0.72658	-0.00352	0.84572	-0.00357	0.84713	0.00216	0.61447	0.00216	0.49659	0.00212	0.64247
-0.00351	0.74824	-0.00351	0.93691	-0.00356	0.79768	0.00215	0.61041	0.00215	0.48975	0.00211	0.64448
-0.0035	0.71274	-0.0035	0.78158	-0.00355	0.80049	0.00214	0.61427	0.00214	0.47802	0.0021	0.64963
-0.00349	0.75992	-0.00349	0.80004	-0.00354	0.81852	0.00213	0.61806	0.00213	0.46918	0.00209	0.64339
-0.00348	0.77111	-0.00348	0.86483	-0.00353	0.88968	0.00212	0.61973	0.00212	0.4666	0.00208	0.64776
-0.00347	0.75466	-0.00347	0.88667	-0.00352	0.83463	0.00211	0.62085	0.00211	0.46762	0.00207	0.64872
-0.00346	0.73367	-0.00346	0.70518	-0.00351	0.82775	0.0021	0.62463	0.0021	0.47011	0.00206	0.64906
-0.00345	0.69436	-0.00345	0.85527	-0.0035	0.83126	0.00209	0.62893	0.00209	0.46997	0.00205	0.65299
-0.00344	0.73565	-0.00344	0.92813	-0.00349	0.84474	0.00208	0.6308	0.00208	0.46437	0.00204	0.65418
-0.00343	0.73227	-0.00343	0.79521	-0.00348	0.75831	0.00207	0.63025	0.00207	0.45588	0.00203	0.65507
-0.00342	0.68858	-0.00342	0.87969	-0.00347	0.84413	0.00206	0.63296	0.00206	0.44889	0.00202	0.65881
-0.00341	0.66918	-0.00341	0.95806	-0.00346	0.78402	0.00205	0.6293	0.00205	0.44182	0.00201	0.66793
-0.0034	0.7488	-0.0034	0.78239	-0.00345	0.77831	0.00204	0.62801	0.00204	0.43608	0.002	0.66401
-0.00339	0.67226	-0.00339	0.80415	-0.00344	0.86495	0.00203	0.63287	0.00203	0.43291	0.00199	0.67266
-0.00338	0.77212	-0.00338	0.89547	-0.00343	0.83978	0.00202	0.63706	0.00202	0.42953	0.00198	0.67454
-0.00337	0.74392	-0.00337	0.68106	-0.00342	0.80576	0.00201	0.63856	0.00201	0.42403	0.00197	0.67312
-0.00336	0.71378	-0.00336	0.78572	-0.00341	0.81688	0.002	0.64004	0.002	0.41766	0.00196	0.6784
-0.00335	0.73657	-0.00335	0.82191	-0.0034	0.8379	0.00199	0.63902	0.00199	0.41178	0.00195	0.69758
-0.00334	0.83418	-0.00334	0.84812	-0.00339	0.79517	0.00198	0.64445	0.00198	0.40323	0.00194	0.69876
-0.00333	0.68715	-0.00333	0.71377	-0.00338	0.83346	0.00197	0.64281	0.00197	0.39617	0.00193	0.69538
-0.00332	0.74996	-0.00332	0.83542	-0.00337	0.79033	0.00196	0.64235	0.00196	0.38833	0.00192	0.71233
-0.00331	0.79254	-0.00331	0.77504	-0.00336	0.77336	0.00195	0.64692	0.00195	0.37632	0.00191	0.7229
-0.0033	0.66321	-0.0033	0.77789	-0.00335	0.79457	0.00194	0.64794	0.00194	0.36319	0.0019	0.72842
-0.00329	0.62256	-0.00329	0.83805	-0.00334	0.82853	0.00193	0.64786	0.00193	0.35187	0.00189	0.73802
-0.00328	0.8032	-0.00328	0.88509	-0.00333	0.77128	0.00192	0.65591	0.00192	0.33819	0.00188	0.75727
-0.00327	0.69907	-0.00327	0.71665	-0.00332	0.81232	0.00191	0.66117	0.00191	0.33154	0.00187	0.7691
-0.00326	0.63041	-0.00326	0.84662	-0.00331	0.74657	0.0019	0.66638	0.0019	0.32932	0.00186	0.79979
-0.00325	0.75851	-0.00325	0.81987	-0.0033	0.80813	0.00189	0.67541	0.00189	0.3107	0.00185	0.84454
-0.00324	0.74504	-0.00324	0.81255	-0.00329	0.85017	0.00188	0.68466	0.00188	0.26237	0.00184	0.89155
-0.00323	0.49539	-0.00323	0.77526	-0.00328	0.83311	0.00187	0.68669	0.00187	0.20413	0.00183	0.90732
-0.00322	0.73096	-0.00322	0.89738	-0.00327	0.84492	0.00186	0.68627	0.00186	0.15348	0.00182	0.87725
-0.00321	0.73541	-0.00321	0.71688	-0.00326	0.81717	0.00185	0.6766	0.00185	0.11447	0.00181	0.83494
-0.0032	0.59528	-0.0032	0.88668	-0.00325	0.90701	0.00184	0.66481	0.00184	0.09344	0.0018	0.81118
-0.00319	0.65435	-0.00319	0.81238	-0.00324	0.78741	0.00183	0.65593	0.00183	0.08346	0.00179	0.80204
-0.00318	0.70902	-0.00318	0.79074	-0.00323	0.85646	0.00182	0.65485	0.00182	0.07112	0.00178	0.78805
-0.00317	0.61382	-0.00317	0.75047	-0.00322	0.8244	0.00181	0.64581	0.00181	0.06338	0.00177	0.78244
-0.00316	0.66986	-0.00316	0.84657	-0.00321	0.90014	0.0018	0.63167	0.0018	0.05882	0.00176	0.76959
-0.00315	0.65779	-0.00315	0.69754	-0.0032	0.81214	0.00179	0.61912	0.00179	0.05779	0.00175	0.75181
-0.00314	0.53726	-0.00314	0.8261	-0.00319	0.86897	0.00178	0.60866	0.00178	0.06192	0.00174	0.7366
-0.00313	0.57852	-0.00313	0.87246	-0.00318	0.81277	0.00177	0.59907	0.00177	0.0752	0.00173	0.72836
-0.00312	0.66333	-0.00312	0.89258	-0.00317	0.84346	0.00176	0.58722	0.00176	0.08457	0.00172	0.70956
-0.00311	0.60041	-0.00311	0.87074	-0.00316	0.82824	0.00175	0.57391	0.00175	0.09067	0.00171	0.68819
-0.0031	0.62653	-0.0031	0.76358	-0.00315	0.82095	0.00174	0.56382	0.00174	0.10252	0.0017	0.67121
-0.00309	0.70083	-0.00309	0.7534	-0.00314	0.79495	0.00173	0.56478	0.00173	0.12157	0.00169	0.64976
-0.00308	0.56991	-0.00308	0.82245	-0.00313	0.78923	0.00172	0.56654	0.00172	0.14217	0.00168	0.63024
-0.00307	0.51392	-0.00307	0.85079	-0.00312	0.89289	0.00171	0.56467	0.00171	0.16825	0.00167	0.61374
-0.00306	0.64812	-0.00306	0.75675	-0.00311	0.80159	0.0017	0.56043	0.0017	0.19794	0.00166	0.59628
-0.00305	0.61023	-0.00305	0.80277	-0.0031	0.90353	0.00169	0.56263	0.00169	0.2258	0.00165	0.58059
-0.00304	0.50903	-0.00304	0.87707	-0.00309	0.85429	0.00168	0.58134	0.00168	0.25405	0.00164	0.57407
-0.00303	0.65153	-0.00303	0.77537	-0.00308	0.88854	0.00167	0.5994	0.00167	0.28942	0.00163	0.54924
-0.00302	0.51553	-0.00302	0.74165	-0.00307	0.81456	0.00166	0.61347	0.00166	0.32431	0.00162	0.52159
-0.00301	0.53563	-0.00301	0.83681	-0.00306	0.89631	0.00165	0.62875	0.00165	0.35682	0.00161	0.50966
-0.003	0.59127	-0.003	0.73294	-0.00305	0.84117	0.00164	0.65821	0.00164	0.38771	0.0016	0.49473
-0.00299	0.57877	-0.00299	0.7402	-0.00304	0.87806	0.00163	0.68472	0.00163	0.4233	0.00159	0.4752
-0.00298	0.44608	-0.00298	0.79759	-0.00303	0.82736	0.00162	0.70431	0.00162	0.46282	0.00158	0.46188
-0.00297	0.53436	-0.00297	0.83177	-0.00302	0.83631	0.00161	0.73973	0.00161	0.50501	0.00157	0.45555
-0.00296	0.46317	-0.00296	0.73101	-0.00301	0.84402	0.0016	0.79377	0.0016	0.54466	0.00156	0.44244
-0.00295	0.40628	-0.00295	0.75786	-0.003	0.85048	0.00159	0.85335	0.00159	0.58661	0.00155	0.43202
-0.00294	0.34671	-0.00294	0.71442	-0.00299	0.91653	0.00158	0.9252	0.00158	0.62785	0.00154	0.42202
-0.00293	0.38949	-0.00293	0.71964	-0.00298	0.8108	0.00157	0.9912	0.00157	0.66868	0.00153	0.40679
-0.00292	0.26366	-0.00292	0.67897	-0.00297	0.94235	0.00156	1.07085	0.00156	0.7121	0.00152	0.39869
-0.00291	0.27605	-0.00291	0.76814	-0.00296	0.84428	0.00155	1.16294	0.00155	0.7631	0.00151	0.38848
-0.0029	0.18939	-0.0029	0.61623	-0.00295	0.89646	0.00154	1.2633	0.00154	0.81212	0.0015	0.3763
-0.00289	0.15267	-0.00289	0.65245	-0.00294	0.84628	0.00153	1.3478	0.00153	0.85811	0.00149	0.36637
-0.00288	0.12062	-0.00288	0.64355	-0.00293	0.92816	0.00152	1.44387	0.00152	0.90395	0.00148	0.36222
-0.00287	0.10509	-0.00287	0.59127	-0.00292	0.87479	0.00151	1.55207	0.00151	0.95091	0.00147	0.35135
-0.00286	-5.943E-4	-0.00286	0.58767	-0.00291	0.89039	0.0015	1.64947	0.0015	0.99602	0.00146	0.35284
-0.00285	-0.23508	-0.00285	0.62862	-0.0029	0.89487	0.00149	1.75024	0.00149	1.03906	0.00145	0.34954
-0.00284	-0.23363	-0.00284	0.49922	-0.00289	0.86718	0.00148	1.85053	0.00148	1.0788	0.00144	0.33873
-0.00283	-0.2974	-0.00283	0.52683	-0.00288	0.89088	0.00147	1.97051	0.00147	1.11769	0.00143	0.32981
-0.00282	-0.45728	-0.00282	0.49152	-0.00287	0.79117	0.00146	2.09547	0.00146	1.15809	0.00142	0.32879
-0.00281	-0.56055	-0.00281	0.393	-0.00286	0.92653	0.00145	2.2151	0.00145	1.20209	0.00141	0.32656
-0.0028	-0.58525	-0.0028	0.42203	-0.00285	0.84159	0.00144	2.2933	0.00144	1.2362	0.0014	0.32329
-0.00279	-0.83725	-0.00279	0.46601	-0.00284	0.92562	0.00143	2.40321	0.00143	1.26035	0.00139	0.32887
-0.00278	-0.86748	-0.00278	0.37539	-0.00283	0.73044	0.00142	2.53187	0.00142	1.28134	0.00138	0.32213
-0.00277	-1.0842	-0.00277	0.28775	-0.00282	0.88985	0.00141	2.6166	0.00141	1.30299	0.00137	0.32409
-0.00276	-1.1958	-0.00276	0.38454	-0.00281	0.83476	0.0014	2.65865	0.0014	1.32955	0.00136	0.32477
-0.00275	-1.29063	-0.00275	0.28832	-0.0028	0.76791	0.00139	2.71887	0.00139	1.35783	0.00135	0.33322
-0.00274	-1.35833	-0.00274	0.27431	-0.00279	0.86912	0.00138	2.78799	0.00138	1.38352	0.00134	0.33599
-0.00273	-1.51756	-0.00273	0.30769	-0.00278	0.81242	0.00137	2.80743	0.00137	1.40332	0.00133	0.34394
-0.00272	-1.55374	-0.00272	0.36154	-0.00277	0.75874	0.00136	2.82818	0.00136	1.41781	0.00132	0.34569
-0.00271	-1.77305	-0.00271	0.21973	-0.00276	0.67557	0.00135	2.86299	0.00135	1.42401	0.00131	0.35702
-0.0027	-1.77775	-0.0027	0.25832	-0.00275	0.80579	0.00134	2.90569	0.00134	1.43446	0.0013	0.37306
-0.00269	-1.86569	-0.00269	0.28527	-0.00274	0.68437	0.00133	2.82926	0.00133	1.43679	0.00129	0.38571
-0.00268	-1.79477	-0.00268	0.24478	-0.00273	0.74998	0.00132	2.76568	0.00132	1.43056	0.00128	0.40054
-0.00267	-1.832	-0.00267	0.23485	-0.00272	0.6406	0.00131	2.72683	0.00131	1.42057	0.00127	0.41564
-0.00266	-1.86275	-0.00266	0.42559	-0.00271	0.64359	0.0013	2.67508	0.0013	1.41261	0.00126	0.43062
-0.00265	-1.68975	-0.00265	0.30578	-0.0027	0.57904	0.00129	2.49686	0.00129	1.39336	0.00125	0.43817
-0.00264	-1.775	-0.00264	0.42763	-0.00269	0.642	0.00128	2.36329	0.00128	1.3696	0.00124	0.4593
-0.00263	-1.80186	-0.00263	0.48024	-0.00268	0.4556	0.00127	2.28137	0.00127	1.3518	0.00123	0.47618
-0.00262	-1.51554	-0.00262	0.49193	-0.00267	0.48184	0.00126	2.22595	0.00126	1.34091	0.00122	0.49454
-0.00261	-1.34381	-0.00261	0.53967	-0.00266	0.50722	0.00125	2.07767	0.00125	1.32296	0.00121	0.51011
-0.0026	-1.33587	-0.0026	0.70472	-0.00265	0.45628	0.00124	1.91116	0.00124	1.30614	0.0012	0.52556
-0.00259	-0.87991	-0.00259	0.6699	-0.00264	0.43097	0.00123	1.71283	0.00123	1.29113	0.00119	0.53488
-0.00258	-0.76668	-0.00258	0.83759	-0.00263	0.31678	0.00122	1.58299	0.00122	1.28082	0.00118	0.5525
-0.00257	-0.55327	-0.00257	0.8462	-0.00262	0.3975	0.00121	1.43747	0.00121	1.26317	0.00117	0.56845
-0.00256	-0.04258	-0.00256	1.02184	-0.00261	0.2868	0.0012	1.32537	0.0012	1.23983	0.00116	0.57028
-0.00255	0.09282	-0.00255	0.94224	-0.0026	0.33242	0.00119	1.22012	0.00119	1.21408	0.00115	0.58146
-0.00254	0.65335	-0.00254	1.20346	-0.00259	0.22798	0.00118	1.12988	0.00118	1.19399	0.00114	0.59271
-0.00253	0.88505	-0.00253	1.15984	-0.00258	0.22192	0.00117	0.99699	0.00117	1.1821	0.00113	0.60096
-0.00252	1.83667	-0.00252	1.46116	-0.00257	0.1332	0.00116	0.91323	0.00116	1.17092	0.00112	0.59761
-0.00251	2.32304	-0.00251	1.35428	-0.00256	0.14676	0.00115	0.82533	0.00115	1.15351	0.00111	0.58947
-0.0025	2.9255	-0.0025	1.72573	-0.00255	0.16704	0.00114	0.74452	0.00114	1.13905	0.0011	0.56825
-0.00249	3.12274	-0.00249	1.63029	-0.00254	0.02907	0.00113	0.66397	0.00113	1.12504	0.00109	0.54874
-0.00248	3.85658	-0.00248	1.84659	-0.00253	0.08226	0.00112	0.61013	0.00112	1.11011	0.00108	0.52997
-0.00247	4.16643	-0.00247	1.74102	-0.00252	0.02453	0.00111	0.56134	0.00111	1.09941	0.00107	0.50665
-0.00246	5.44151	-0.00246	2.08716	-0.00251	0.11368	0.0011	0.50801	0.0011	1.08984	0.00106	0.48218
-0.00245	5.52779	-0.00245	1.81487	-0.0025	-0.02145	0.00109	0.45969	0.00109	1.07492	0.00105	0.45625
-0.00244	6.23409	-0.00244	2.18115	-0.00249	0.10463	0.00108	0.4212	0.00108	1.06373	0.00104	0.43008
-0.00243	6.37869	-0.00243	2.11842	-0.00248	0.066	0.00107	0.38328	0.00107	1.05949	0.00103	0.39933
-0.00242	7.3247	-0.00242	2.31337	-0.00247	0.12975	0.00106	0.34709	0.00106	1.05367	0.00102	0.36883
-0.00241	7.4768	-0.00241	2.23489	-0.00246	0.08023	0.00105	0.29705	0.00105	1.03959	0.00101	0.3397
-0.0024	8.03917	-0.0024	2.32852	-0.00245	0.14099	0.00104	0.25296	0.00104	1.02434	0.001	0.31151
-0.00239	7.43575	-0.00239	2.06289	-0.00244	0.19245	0.00103	0.22736	0.00103	1.00981	9.9E-4	0.28236
-0.00238	8.17281	-0.00238	2.4555	-0.00243	0.23321	0.00102	0.20676	0.00102	1.00064	9.8E-4	0.24408
-0.00237	8.42823	-0.00237	2.30372	-0.00242	0.3667	0.00101	0.18849	0.00101	0.99085	9.7E-4	0.2081
-0.00236	8.25656	-0.00236	2.38471	-0.00241	0.40339	0.001	0.16047	0.001	0.97601	9.6E-4	0.18083
-0.00235	8.22185	-0.00235	2.04946	-0.0024	0.53251	9.9E-4	0.13857	9.9E-4	0.96056	9.5E-4	0.16207
-0.00234	7.90316	-0.00234	2.32013	-0.00239	0.58515	9.8E-4	0.12355	9.8E-4	0.9408	9.4E-4	0.13895
-0.00233	7.49115	-0.00233	2.3272	-0.00238	0.87745	9.7E-4	0.11657	9.7E-4	0.91777	9.3E-4	0.11034
-0.00232	6.76586	-0.00232	2.10668	-0.00237	0.83139	9.6E-4	0.10536	9.6E-4	0.89268	9.2E-4	0.08395
-0.00231	7.24971	-0.00231	2.10817	-0.00236	1.13758	9.5E-4	0.09962	9.5E-4	0.87193	9.1E-4	0.06049
-0.0023	6.39189	-0.0023	2.10154	-0.00235	1.09399	9.4E-4	0.08709	9.4E-4	0.85209	9E-4	0.03856
-0.00229	5.9911	-0.00229	2.06982	-0.00234	1.60371	9.3E-4	0.07338	9.3E-4	0.82907	8.9E-4	0.01893
-0.00228	5.51908	-0.00228	1.89746	-0.00233	1.57207	9.2E-4	0.05673	9.2E-4	0.80291	8.8E-4	-0.00132
-0.00227	5.34719	-0.00227	1.86206	-0.00232	1.82202	9.1E-4	0.05429	9.1E-4	0.77422	8.7E-4	-0.02442
-0.00226	4.95251	-0.00226	1.71714	-0.00231	1.90177	9E-4	0.05057	9E-4	0.73999	8.6E-4	-0.04183
-0.00225	4.59651	-0.00225	1.71334	-0.0023	2.29167	8.9E-4	0.05038	8.9E-4	0.7089	8.5E-4	-0.06074
-0.00224	4.09803	-0.00224	1.59714	-0.00229	2.30129	8.8E-4	0.04154	8.8E-4	0.6831	8.4E-4	-0.07836
-0.00223	4.09048	-0.00223	1.5423	-0.00228	2.59366	8.7E-4	0.03981	8.7E-4	0.65782	8.3E-4	-0.0942
-0.00222	3.4163	-0.00222	1.2844	-0.00227	2.57457	8.6E-4	0.03802	8.6E-4	0.62972	8.2E-4	-0.10474
-0.00221	3.37447	-0.00221	1.27652	-0.00226	2.6403	8.5E-4	0.04083	8.5E-4	0.60882	8.1E-4	-0.1149
-0.0022	2.89593	-0.0022	1.11919	-0.00225	2.90696	8.4E-4	0.03537	8.4E-4	0.58817	8E-4	-0.12649
-0.00219	2.93863	-0.00219	1.15157	-0.00224	2.90477	8.3E-4	0.03619	8.3E-4	0.56491	7.9E-4	-0.14247
-0.00218	2.37627	-0.00218	1.049	-0.00223	3.00167	8.2E-4	0.03295	8.2E-4	0.53934	7.8E-4	-0.15516
-0.00217	2.45284	-0.00217	1.03676	-0.00222	2.74267	8.1E-4	0.03189	8.1E-4	0.51854	7.7E-4	-0.16836
-0.00216	2.01079	-0.00216	0.85995	-0.00221	3.07238	8E-4	0.02906	8E-4	0.50754	7.6E-4	-0.17861
-0.00215	2.08663	-0.00215	0.96837	-0.0022	2.7365	7.9E-4	0.03394	7.9E-4	0.5037	7.5E-4	-0.18622
-0.00214	1.79874	-0.00214	0.7734	-0.00219	2.94998	7.8E-4	0.03295	7.8E-4	0.49781	7.4E-4	-0.19039
-0.00213	1.75006	-0.00213	0.77684	-0.00218	2.62662	7.7E-4	0.03199	7.7E-4	0.48966	7.3E-4	-0.18955
-0.00212	1.44488	-0.00212	0.66941	-0.00217	2.5992	7.6E-4	0.03157	7.6E-4	0.48289	7.2E-4	-0.19501
-0.00211	1.50575	-0.00211	0.64049	-0.00216	2.30087	7.5E-4	0.03769	7.5E-4	0.47981	7.1E-4	-0.2058
-0.0021	1.33683	-0.0021	0.49663	-0.00215	2.13756	7.4E-4	0.04099	7.4E-4	0.47923	7E-4	-0.2102
-0.00209	1.26175	-0.00209	0.63719	-0.00214	2.05646	7.3E-4	0.04286	7.3E-4	0.48193	6.9E-4	-0.20715
-0.00208	1.19034	-0.00208	0.48121	-0.00213	1.90318	7.2E-4	0.04335	7.2E-4	0.48733	6.8E-4	-0.21146
-0.00207	1.15512	-0.00207	0.41575	-0.00212	1.90755	7.1E-4	0.04687	7.1E-4	0.49223	6.7E-4	-0.2187
-0.00206	1.02332	-0.00206	0.38115	-0.00211	1.56523	7E-4	0.05161	7E-4	0.49778	6.6E-4	-0.22307
-0.00205	1.00277	-0.00205	0.33655	-0.0021	1.62872	6.9E-4	0.05734	6.9E-4	0.50972	6.5E-4	-0.22365
-0.00204	0.91922	-0.00204	0.28059	-0.00209	1.27455	6.8E-4	0.05972	6.8E-4	0.52322	6.4E-4	-0.23032
-0.00203	0.80952	-0.00203	0.23132	-0.00208	1.21482	6.7E-4	0.06287	6.7E-4	0.53765	6.3E-4	-0.23466
-0.00202	0.74829	-0.00202	0.1077	-0.00207	1.02098	6.6E-4	0.06835	6.6E-4	0.55496	6.2E-4	-0.23586
-0.00201	0.68694	-0.00201	7.091E-4	-0.00206	0.85682	6.5E-4	0.07421	6.5E-4	0.57207	6.1E-4	-0.23582
-0.002	0.66348	-0.002	-0.0369	-0.00205	0.7446	6.4E-4	0.08159	6.4E-4	0.58882	6E-4	-0.23449
-0.00199	0.5572	-0.00199	-0.10224	-0.00204	0.59247	6.3E-4	0.08284	6.3E-4	0.60919	5.9E-4	-0.23783
-0.00198	0.51776	-0.00198	-0.19798	-0.00203	0.58414	6.2E-4	0.08535	6.2E-4	0.63055	5.8E-4	-0.24341
-0.00197	0.46352	-0.00197	-0.3143	-0.00202	0.43516	6.1E-4	0.08962	6.1E-4	0.6498	5.7E-4	-0.24646
-0.00196	0.42928	-0.00196	-0.27456	-0.00201	0.40627	6E-4	0.09378	6E-4	0.67016	5.6E-4	-0.24892
-0.00195	0.4245	-0.00195	-0.43319	-0.002	0.23668	5.9E-4	0.09355	5.9E-4	0.69114	5.5E-4	-0.2532
-0.00194	0.34991	-0.00194	-0.45011	-0.00199	0.22296	5.8E-4	0.09666	5.8E-4	0.71381	5.4E-4	-0.25696
-0.00193	0.31779	-0.00193	-0.54004	-0.00198	0.02922	5.7E-4	0.09915	5.7E-4	0.74036	5.3E-4	-0.2567
-0.00192	0.26813	-0.00192	-0.54636	-0.00197	0.0413	5.6E-4	0.10477	5.6E-4	0.77139	5.2E-4	-0.25222
-0.00191	0.28694	-0.00191	-0.67863	-0.00196	0.00634	5.5E-4	0.1086	5.5E-4	0.80371	5.1E-4	-0.2497
-0.0019	0.24683	-0.0019	-0.55401	-0.00195	-0.0378	5.4E-4	0.11126	5.4E-4	0.83791	5E-4	-0.24982
-0.00189	0.20302	-0.00189	-0.74451	-0.00194	-0.09865	5.3E-4	0.109	5.3E-4	0.87546	4.9E-4	-0.25554
-0.00188	0.20508	-0.00188	-0.72171	-0.00193	-0.13336	5.2E-4	0.11123	5.2E-4	0.91896	4.8E-4	-0.26212
-0.00187	0.19155	-0.00187	-0.68361	-0.00192	-0.1285	5.1E-4	0.11534	5.1E-4	0.96643	4.7E-4	-0.26386
-0.00186	0.19681	-0.00186	-0.59045	-0.00191	-0.22702	5E-4	0.12107	5E-4	1.01095	4.6E-4	-0.26061
-0.00185	0.16008	-0.00185	-0.74407	-0.0019	-0.15304	4.9E-4	0.12281	4.9E-4	1.05097	4.5E-4	-0.2578
-0.00184	0.13264	-0.00184	-0.65013	-0.00189	-0.252	4.8E-4	0.12073	4.8E-4	1.09788	4.4E-4	-0.25063
-0.00183	0.111	-0.00183	-0.65634	-0.00188	-0.22489	4.7E-4	0.11967	4.7E-4	1.1475	4.3E-4	-0.23778
-0.00182	0.14144	-0.00182	-0.59775	-0.00187	-0.28062	4.6E-4	0.12188	4.6E-4	1.19275	4.2E-4	-0.22089
-0.00181	0.10849	-0.00181	-0.51046	-0.00186	-0.24701	4.5E-4	0.12256	4.5E-4	1.23499	4.1E-4	-0.20486
-0.0018	0.13939	-0.0018	-0.39987	-0.00185	-0.3305	4.4E-4	0.11911	4.4E-4	1.27822	4E-4	-0.19865
-0.00179	0.08978	-0.00179	-0.51612	-0.00184	-0.32818	4.3E-4	0.11354	4.3E-4	1.32338	3.9E-4	-0.18737
-0.00178	0.11362	-0.00178	-0.37469	-0.00183	-0.32339	4.2E-4	0.1112	4.2E-4	1.37018	3.8E-4	-0.16628
-0.00177	0.07114	-0.00177	-0.31042	-0.00182	-0.35729	4.1E-4	0.11042	4.1E-4	1.40998	3.7E-4	-0.13564
-0.00176	0.14751	-0.00176	-0.19429	-0.00181	-0.31019	4E-4	0.10709	4E-4	1.43061	3.6E-4	-0.10315
-0.00175	0.05113	-0.00175	-0.18029	-0.0018	-0.31919	3.9E-4	0.10442	3.9E-4	1.43565	3.5E-4	-0.07751
-0.00174	0.10528	-0.00174	-0.00145	-0.00179	-0.29385	3.8E-4	0.10262	3.8E-4	1.43122	3.4E-4	-0.04404
-0.00173	0.05992	-0.00173	0.08059	-0.00178	-0.38834	3.7E-4	0.10193	3.7E-4	1.42123	3.3E-4	0.00202
-0.00172	0.16996	-0.00172	0.19814	-0.00177	-0.26594	3.6E-4	0.09682	3.6E-4	1.40703	3.2E-4	0.05267
-0.00171	0.07907	-0.00171	0.29782	-0.00176	-0.36052	3.5E-4	0.09373	3.5E-4	1.38704	3.1E-4	0.10656
-0.0017	0.15718	-0.0017	0.44676	-0.00175	-0.34829	3.4E-4	0.09213	3.4E-4	1.35466	3E-4	0.16846
-0.00169	0.05312	-0.00169	0.42108	-0.00174	-0.38076	3.3E-4	0.08871	3.3E-4	1.3097	2.9E-4	0.24376
-0.00168	0.18154	-0.00168	0.53421	-0.00173	-0.33835	3.2E-4	0.08158	3.2E-4	1.24894	2.8E-4	0.31909
-0.00167	0.09964	-0.00167	0.63479	-0.00172	-0.35994	3.1E-4	0.07762	3.1E-4	1.18892	2.7E-4	0.4007
-0.00166	0.17533	-0.00166	0.73246	-0.00171	-0.39096	3E-4	0.0756	3E-4	1.134	2.6E-4	0.49784
-0.00165	0.07403	-0.00165	0.72069	-0.0017	-0.35324	2.9E-4	0.07431	2.9E-4	1.08558	2.5E-4	0.60752
-0.00164	0.21835	-0.00164	0.89628	-0.00169	-0.41811	2.8E-4	0.07105	2.8E-4	1.02591	2.4E-4	0.71134
-0.00163	0.0941	-0.00163	0.85163	-0.00168	-0.36648	2.7E-4	0.06957	2.7E-4	0.96348	2.3E-4	0.81109
-0.00162	0.20383	-0.00162	1.02085	-0.00167	-0.4389	2.6E-4	0.06661	2.6E-4	0.90316	2.2E-4	0.92263
-0.00161	0.09221	-0.00161	0.99988	-0.00166	-0.43174	2.5E-4	0.06426	2.5E-4	0.84367	2.1E-4	1.06037
-0.0016	0.22934	-0.0016	1.22265	-0.00165	-0.48086	2.4E-4	0.06318	2.4E-4	0.77718	2E-4	1.20774
-0.00159	0.13494	-0.00159	1.26489	-0.00164	-0.45872	2.3E-4	0.06316	2.3E-4	0.71372	1.9E-4	1.35702
-0.00158	0.22719	-0.00158	1.40497	-0.00163	-0.51452	2.2E-4	0.06188	2.2E-4	0.654	1.8E-4	1.50571
-0.00157	0.13281	-0.00157	1.42906	-0.00162	-0.55662	2.1E-4	0.05799	2.1E-4	0.59908	1.7E-4	1.66381
-0.00156	0.21909	-0.00156	1.54039	-0.00161	-0.58691	2E-4	0.05336	2E-4	0.54622	1.6E-4	1.84166
-0.00155	0.18107	-0.00155	1.75785	-0.0016	-0.69971	1.9E-4	0.05195	1.9E-4	0.4961	1.5E-4	2.02135
-0.00154	0.2065	-0.00154	1.99078	-0.00159	-0.62572	1.8E-4	0.05426	1.8E-4	0.44981	1.4E-4	2.19283
-0.00153	0.1719	-0.00153	2.09834	-0.00158	-0.77012	1.7E-4	0.05778	1.7E-4	0.40986	1.3E-4	2.35302
-0.00152	0.23874	-0.00152	2.30478	-0.00157	-0.68531	1.6E-4	0.06054	1.6E-4	0.37313	1.2E-4	2.51796
-0.00151	0.19455	-0.00151	2.65949	-0.00156	-0.8284	1.5E-4	0.05953	1.5E-4	0.33643	1.1E-4	2.67393
-0.0015	0.2106	-0.0015	2.93619	-0.00155	-0.75631	1.4E-4	0.05781	1.4E-4	0.29786	1E-4	2.82891
-0.00149	0.18147	-0.00149	3.117	-0.00154	-0.91022	1.3E-4	0.05783	1.3E-4	0.26166	9E-5	2.99287
-0.00148	0.21778	-0.00148	3.38283	-0.00153	-0.93459	1.2E-4	0.0603	1.2E-4	0.22672	8E-5	3.14514
-0.00147	0.21321	-0.00147	3.60142	-0.00152	-0.95986	1.1E-4	0.05992	1.1E-4	0.19292	7E-5	3.2912
-0.00146	0.19096	-0.00146	3.71555	-0.00151	-0.99076	1E-4	0.05829	1E-4	0.16282	6E-5	3.43062
-0.00145	0.22217	-0.00145	4.19101	-0.0015	-0.99525	9E-5	0.05688	9E-5	0.13661	5E-5	3.54323
-0.00144	0.1795	-0.00144	4.14763	-0.00149	-1.0653	8E-5	0.0589	8E-5	0.11215	4E-5	3.62036
-0.00143	0.21162	-0.00143	3.99137	-0.00148	-0.99328	7E-5	0.05968	7E-5	0.08868	3E-5	3.71263
-0.00142	0.16418	-0.00142	4.21301	-0.00147	-1.15288	6E-5	0.06283	6E-5	0.06675	2E-5	3.79405
-0.00141	0.19166	-0.00141	4.1133	-0.00146	-1.07479	5E-5	0.06568	5E-5	0.04776	1E-5	3.81209
-0.0014	0.127	-0.0014	4.00732	-0.00145	-1.20892	4E-5	0.06614	4E-5	0.03195	0	3.78509
-0.00139	0.21796	-0.00139	4.30458	-0.00144	-1.16734	3E-5	0.06175	3E-5	0.01878	-1E-5	3.76401
-0.00138	0.10808	-0.00138	3.83221	-0.00143	-1.19064	2E-5	0.05635	2E-5	0.00827	-2E-5	3.76177
-0.00137	0.18634	-0.00137	3.80391	-0.00142	-1.09592	1E-5	0.05098	1E-5	-3.713E-4	-3E-5	3.73069
-0.00136	0.10697	-0.00136	3.44964	-0.00141	-1.13395	0	0.05076	0	-0.00698	-4E-5	3.66127
-0.00135	0.21069	-0.00135	3.20558	-0.0014	-1.17804	-1E-5	0.05378	-1E-5	-0.01086	-5E-5	3.55663
-0.00134	0.06886	-0.00134	2.87075	-0.00139	-1.07588	-2E-5	0.0574	-2E-5	-0.00986	-6E-5	3.45182
-0.00133	0.17287	-0.00133	2.70252	-0.00138	-1.12748	-3E-5	0.05763	-3E-5	-0.00462	-7E-5	3.35015
-0.00132	0.06256	-0.00132	2.26115	-0.00137	-1.0022	-4E-5	0.05676	-4E-5	0.00493	-8E-5	3.25816
-0.00131	0.1513	-0.00131	2.21207	-0.00136	-1.00619	-5E-5	0.05394	-5E-5	0.01594	-9E-5	3.1315
-0.0013	0.08371	-0.0013	1.77495	-0.00135	-0.80775	-6E-5	0.05274	-6E-5	0.02789	-1E-4	2.9936
-0.00129	0.15742	-0.00129	1.69604	-0.00134	-0.75717	-7E-5	0.05373	-7E-5	0.04321	-1.1E-4	2.85817
-0.00128	0.08312	-0.00128	1.36359	-0.00133	-0.68097	-8E-5	0.05543	-8E-5	0.06528	-1.2E-4	2.74935
-0.00127	0.10934	-0.00127	1.32335	-0.00132	-0.5589	-9E-5	0.05568	-9E-5	0.0934	-1.3E-4	2.64363
-0.00126	0.03712	-0.00126	1.15981	-0.00131	-0.44981	-1E-4	0.05433	-1E-4	0.12266	-1.4E-4	2.53046
-0.00125	0.11873	-0.00125	1.06257	-0.0013	-0.41559	-1.1E-4	0.05482	-1.1E-4	0.14958	-1.5E-4	2.41526
-0.00124	0.0632	-0.00124	0.80342	-0.00129	-0.25287	-1.2E-4	0.05751	-1.2E-4	0.17685	-1.6E-4	2.29193
-0.00123	0.11844	-0.00123	0.85039	-0.00128	-0.16171	-1.3E-4	0.05727	-1.3E-4	0.20653	-1.7E-4	2.17869
-0.00122	0.0614	-0.00122	0.62695	-0.00127	0.047	-1.4E-4	0.05264	-1.4E-4	0.23918	-1.8E-4	2.07441
-0.00121	0.08419	-0.00121	0.61088	-0.00126	0.22817	-1.5E-4	0.05032	-1.5E-4	0.27822	-1.9E-4	1.97228
-0.0012	0.03699	-0.0012	0.44234	-0.00125	0.44496	-1.6E-4	0.0528	-1.6E-4	0.32214	-2E-4	1.85218
-0.00119	0.10278	-0.00119	0.41626	-0.00124	0.67062	-1.7E-4	0.05888	-1.7E-4	0.36859	-2.1E-4	1.72888
-0.00118	0.07704	-0.00118	0.32384	-0.00123	0.64132	-1.8E-4	0.06189	-1.8E-4	0.41397	-2.2E-4	1.61154
-0.00117	0.08967	-0.00117	0.28641	-0.00122	1.0171	-1.9E-4	0.06228	-1.9E-4	0.46503	-2.3E-4	1.506
-0.00116	0.06028	-0.00116	0.2472	-0.00121	1.06052	-2E-4	0.05952	-2E-4	0.52082	-2.4E-4	1.40645
-0.00115	0.09038	-0.00115	0.20794	-0.0012	1.32966	-2.1E-4	0.06064	-2.1E-4	0.57789	-2.5E-4	1.3131
-0.00114	0.06674	-0.00114	0.1182	-0.00119	1.35654	-2.2E-4	0.06384	-2.2E-4	0.63452	-2.6E-4	1.22217
-0.00113	0.10403	-0.00113	0.08296	-0.00118	1.84176	-2.3E-4	0.06888	-2.3E-4	0.69706	-2.7E-4	1.12785
-0.00112	0.07557	-0.00112	0.02992	-0.00117	1.83777	-2.4E-4	0.07097	-2.4E-4	0.76692	-2.8E-4	1.04224
-0.00111	0.07984	-0.00111	-0.00824	-0.00116	2.17492	-2.5E-4	0.07142	-2.5E-4	0.84864	-2.9E-4	0.95828
-0.0011	0.1084	-0.0011	-0.04042	-0.00115	2.36652	-2.6E-4	0.06736	-2.6E-4	0.93472	-3E-4	0.86969
-0.00109	0.09411	-0.00109	-0.09782	-0.00114	2.79763	-2.7E-4	0.06775	-2.7E-4	1.02993	-3.1E-4	0.78472
-0.00108	0.09103	-0.00108	-0.11208	-0.00113	2.93864	-2.8E-4	0.06908	-2.8E-4	1.12969	-3.2E-4	0.71059
-0.00107	0.10166	-0.00107	-0.1591	-0.00112	3.20734	-2.9E-4	0.07606	-2.9E-4	1.23697	-3.3E-4	0.64551
-0.00106	0.07834	-0.00106	-0.12459	-0.00111	3.43157	-3E-4	0.07837	-3E-4	1.35287	-3.4E-4	0.58507
-0.00105	0.08097	-0.00105	-0.22047	-0.0011	3.61482	-3.1E-4	0.07997	-3.1E-4	1.47492	-3.5E-4	0.53111
-0.00104	0.04993	-0.00104	-0.19122	-0.00109	4.17418	-3.2E-4	0.08075	-3.2E-4	1.59246	-3.6E-4	0.48435
-0.00103	0.07001	-0.00103	-0.23978	-0.00108	4.44632	-3.3E-4	0.0861	-3.3E-4	1.70324	-3.7E-4	0.43121
-0.00102	0.05861	-0.00102	-0.22864	-0.00107	4.53336	-3.4E-4	0.08673	-3.4E-4	1.78665	-3.8E-4	0.37612
-0.00101	0.09902	-0.00101	-0.2559	-0.00106	4.32382	-3.5E-4	0.087	-3.5E-4	1.85278	-3.9E-4	0.32665
-0.001	0.06522	-0.001	-0.25028	-0.00105	4.52407	-3.6E-4	0.08858	-3.6E-4	1.91262	-4E-4	0.29218
-9.9E-4	0.06451	-9.9E-4	-0.244	-0.00104	4.74463	-3.7E-4	0.093	-3.7E-4	1.96727	-4.1E-4	0.26336
-9.8E-4	0.04352	-9.8E-4	-0.25593	-0.00103	4.7811	-3.8E-4	0.09727	-3.8E-4	2.02818	-4.2E-4	0.2407
-9.7E-4	0.0774	-9.7E-4	-0.26557	-0.00102	4.48869	-3.9E-4	0.10202	-3.9E-4	2.08332	-4.3E-4	0.21592
-9.6E-4	0.03221	-9.6E-4	-0.20437	-0.00101	4.5919	-4E-4	0.10418	-4E-4	2.10456	-4.4E-4	0.19074
-9.5E-4	0.04244	-9.5E-4	-0.23306	-0.001	4.78861	-4.1E-4	0.10662	-4.1E-4	2.10216	-4.5E-4	0.16752
-9.4E-4	0.02476	-9.4E-4	-0.16386	-9.9E-4	4.1043	-4.2E-4	0.109	-4.2E-4	2.08935	-4.6E-4	0.14395
-9.3E-4	0.05656	-9.3E-4	-0.15126	-9.8E-4	4.05243	-4.3E-4	0.10911	-4.3E-4	2.07041	-4.7E-4	0.12196
-9.2E-4	0.02366	-9.2E-4	-0.08765	-9.7E-4	3.93725	-4.4E-4	0.11026	-4.4E-4	2.0436	-4.8E-4	0.10552
-9.1E-4	0.01963	-9.1E-4	-0.05424	-9.6E-4	3.65623	-4.5E-4	0.11286	-4.5E-4	2.00141	-4.9E-4	0.09907
-9E-4	0.03724	-9E-4	0.01022	-9.5E-4	3.22041	-4.6E-4	0.1162	-4.6E-4	1.94464	-5E-4	0.09042
-8.9E-4	0.05862	-8.9E-4	0.03409	-9.4E-4	3.19939	-4.7E-4	0.11536	-4.7E-4	1.88791	-5.1E-4	0.08313
-8.8E-4	-0.00346	-8.8E-4	0.12276	-9.3E-4	2.8322	-4.8E-4	0.11548	-4.8E-4	1.83712	-5.2E-4	0.07231
-8.7E-4	0.02325	-8.7E-4	0.18948	-9.2E-4	2.58938	-4.9E-4	0.11685	-4.9E-4	1.78322	-5.3E-4	0.0641
-8.6E-4	0.01872	-8.6E-4	0.26183	-9.1E-4	2.64128	-5E-4	0.11785	-5E-4	1.72422	-5.4E-4	0.05371
-8.5E-4	0.03624	-8.5E-4	0.31196	-9E-4	2.3817	-5.1E-4	0.11467	-5.1E-4	1.67108	-5.5E-4	0.04756
-8.4E-4	0.03576	-8.4E-4	0.41786	-8.9E-4	2.13728	-5.2E-4	0.11645	-5.2E-4	1.62926	-5.6E-4	0.04617
-8.3E-4	0.04687	-8.3E-4	0.43082	-8.8E-4	1.95755	-5.3E-4	0.11719	-5.3E-4	1.59115	-5.7E-4	0.0461
-8.2E-4	0.05604	-8.2E-4	0.52823	-8.7E-4	1.79143	-5.4E-4	0.1184	-5.4E-4	1.55117	-5.8E-4	0.04626
-8.1E-4	0.05845	-8.1E-4	0.58529	-8.6E-4	1.66443	-5.5E-4	0.11256	-5.5E-4	1.50533	-5.9E-4	0.04205
-8E-4	0.06817	-8E-4	0.61922	-8.5E-4	1.60795	-5.6E-4	0.11089	-5.6E-4	1.4618	-6E-4	0.03798
-7.9E-4	0.05759	-7.9E-4	0.7175	-8.4E-4	1.30127	-5.7E-4	0.10917	-5.7E-4	1.42162	-6.1E-4	0.03511
-7.8E-4	0.07853	-7.8E-4	0.74362	-8.3E-4	1.21545	-5.8E-4	0.11163	-5.8E-4	1.38674	-6.2E-4	0.03523
-7.7E-4	0.06442	-7.7E-4	0.77891	-8.2E-4	1.14338	-5.9E-4	0.10692	-5.9E-4	1.35163	-6.3E-4	0.03175
-7.6E-4	0.09433	-7.6E-4	0.84923	-8.1E-4	0.96031	-6E-4	0.10518	-6E-4	1.31832	-6.4E-4	0.02818
-7.5E-4	0.04689	-7.5E-4	0.79183	-8E-4	0.95212	-6.1E-4	0.10449	-6.1E-4	1.28378	-6.5E-4	0.0232
-7.4E-4	0.08986	-7.4E-4	0.88491	-7.9E-4	0.82363	-6.2E-4	0.10495	-6.2E-4	1.24582	-6.6E-4	0.01945
-7.3E-4	0.08923	-7.3E-4	0.84324	-7.8E-4	0.818	-6.3E-4	0.09839	-6.3E-4	1.20833	-6.7E-4	0.01625
-7.2E-4	0.09361	-7.2E-4	0.83992	-7.7E-4	0.75377	-6.4E-4	0.09667	-6.4E-4	1.1765	-6.8E-4	0.00868
-7.1E-4	0.06172	-7.1E-4	0.8163	-7.6E-4	0.6752	-6.5E-4	0.09665	-6.5E-4	1.14291	-6.9E-4	0.0022
-7E-4	0.10514	-7E-4	0.82829	-7.5E-4	0.64736	-6.6E-4	0.0996	-6.6E-4	1.10445	-7E-4	-5.599E-4
-6.9E-4	0.09369	-6.9E-4	0.77091	-7.4E-4	0.59252	-6.7E-4	0.0945	-6.7E-4	1.06241	-7.1E-4	3.543E-4
-6.8E-4	0.11159	-6.8E-4	0.73561	-7.3E-4	0.52594	-6.8E-4	0.08774	-6.8E-4	1.01831	-7.2E-4	-0.00661
-6.7E-4	0.08207	-6.7E-4	0.69031	-7.2E-4	0.49167	-6.9E-4	0.08322	-6.9E-4	0.97217	-7.3E-4	-0.01075
-6.6E-4	0.08081	-6.6E-4	0.68481	-7.1E-4	0.45202	-7E-4	0.0861	-7E-4	0.92934	-7.4E-4	-0.01313
-6.5E-4	0.07663	-6.5E-4	0.64765	-7E-4	0.4184	-7.1E-4	0.08508	-7.1E-4	0.88711	-7.5E-4	-0.01801
-6.4E-4	0.07262	-6.4E-4	0.61593	-6.9E-4	0.4553	-7.2E-4	0.0826	-7.2E-4	0.84387	-7.6E-4	-0.02688
-6.3E-4	0.06253	-6.3E-4	0.62208	-6.8E-4	0.38797	-7.3E-4	0.08131	-7.3E-4	0.8037	-7.7E-4	-0.0343
-6.2E-4	0.07862	-6.2E-4	0.58707	-6.7E-4	0.3876	-7.4E-4	0.08419	-7.4E-4	0.77496	-7.8E-4	-0.04069
-6.1E-4	0.07555	-6.1E-4	0.5939	-6.6E-4	0.31996	-7.5E-4	0.0862	-7.5E-4	0.74649	-7.9E-4	-0.04526
-6E-4	0.08308	-6E-4	0.5402	-6.5E-4	0.31488	-7.6E-4	0.08721	-7.6E-4	0.71081	-8E-4	-0.04393
-5.9E-4	0.05121	-5.9E-4	0.51086	-6.4E-4	0.30801	-7.7E-4	0.0851	-7.7E-4	0.67313	-8.1E-4	-0.04423
-5.8E-4	0.04072	-5.8E-4	0.4599	-6.3E-4	0.31108	-7.8E-4	0.08377	-7.8E-4	0.64034	-8.2E-4	-0.04526
-5.7E-4	0.03392	-5.7E-4	0.49844	-6.2E-4	0.29563	-7.9E-4	0.08775	-7.9E-4	0.61507	-8.3E-4	-0.04665
-5.6E-4	0.05458	-5.6E-4	0.44998	-6.1E-4	0.24868	-8E-4	0.09704	-8E-4	0.60173	-8.4E-4	-0.04409
-5.5E-4	0.03148	-5.5E-4	0.42329	-6E-4	0.26327	-8.1E-4	0.10678	-8.1E-4	0.58801	-8.5E-4	-0.04361
-5.4E-4	0.03221	-5.4E-4	0.39659	-5.9E-4	0.23341	-8.2E-4	0.11455	-8.2E-4	0.56939	-8.6E-4	-0.03764
-5.3E-4	0.03282	-5.3E-4	0.41598	-5.8E-4	0.22666	-8.3E-4	0.12035	-8.3E-4	0.55446	-8.7E-4	-0.0294
-5.2E-4	0.03198	-5.2E-4	0.35073	-5.7E-4	0.17907	-8.4E-4	0.12803	-8.4E-4	0.54996	-8.8E-4	-0.02083
-5.1E-4	0.01908	-5.1E-4	0.37064	-5.6E-4	0.19048	-8.5E-4	0.13546	-8.5E-4	0.54453	-8.9E-4	-0.00985
-5E-4	0.03263	-5E-4	0.3269	-5.5E-4	0.17837	-8.6E-4	0.13657	-8.6E-4	0.54065	-9E-4	-1.971E-4
-4.9E-4	0.04376	-4.9E-4	0.35201	-5.4E-4	0.1742	-8.7E-4	0.13763	-8.7E-4	0.53917	-9.1E-4	0.00334
-4.8E-4	0.02166	-4.8E-4	0.28682	-5.3E-4	0.14187	-8.8E-4	0.14263	-8.8E-4	0.54083	-9.2E-4	0.00343
-4.7E-4	0.02786	-4.7E-4	0.31839	-5.2E-4	0.09456	-8.9E-4	0.15149	-8.9E-4	0.54551	-9.3E-4	0.01407
-4.6E-4	0.01868	-4.6E-4	0.22609	-5.1E-4	0.14274	-9E-4	0.15657	-9E-4	0.55411	-9.4E-4	0.02723
-4.5E-4	0.00926	-4.5E-4	0.32697	-5E-4	0.08139	-9.1E-4	0.15884	-9.1E-4	0.56076	-9.5E-4	0.04327
-4.4E-4	0.01033	-4.4E-4	0.23791	-4.9E-4	0.10941	-9.2E-4	0.16281	-9.2E-4	0.57001	-9.6E-4	0.05703
-4.3E-4	-0.01764	-4.3E-4	0.29125	-4.8E-4	0.09502	-9.3E-4	0.1703	-9.3E-4	0.58392	-9.7E-4	0.06972
-4.2E-4	0.00469	-4.2E-4	0.20514	-4.7E-4	0.10184	-9.4E-4	0.18321	-9.4E-4	0.59786	-9.8E-4	0.07658
-4.1E-4	-0.00544	-4.1E-4	0.25627	-4.6E-4	0.05981	-9.5E-4	0.1935	-9.5E-4	0.61071	-9.9E-4	0.08571
-4E-4	0.00234	-4E-4	0.16133	-4.5E-4	0.08829	-9.6E-4	0.20136	-9.6E-4	0.62812	-0.001	0.10024
-3.9E-4	-0.03029	-3.9E-4	0.23528	-4.4E-4	0.0584	-9.7E-4	0.21228	-9.7E-4	0.65127	-0.00101	0.12105
-3.8E-4	0.00148	-3.8E-4	0.13827	-4.3E-4	0.04494	-9.8E-4	0.2302	-9.8E-4	0.67378	-0.00102	0.14576
-3.7E-4	-0.04563	-3.7E-4	0.19522	-4.2E-4	0.07603	-9.9E-4	0.24918	-9.9E-4	0.69238	-0.00103	0.16993
-3.6E-4	0.00585	-3.6E-4	0.14381	-4.1E-4	0.05126	-0.001	0.26396	-0.001	0.7078	-0.00104	0.20453
-3.5E-4	-0.03959	-3.5E-4	0.209	-4E-4	0.07182	-0.00101	0.28266	-0.00101	0.72325	-0.00105	0.2322
-3.4E-4	0.00997	-3.4E-4	0.1487	-3.9E-4	0.02808	-0.00102	0.30001	-0.00102	0.7431	-0.00106	0.26696
-3.3E-4	-0.00616	-3.3E-4	0.19028	-3.8E-4	0.04684	-0.00103	0.31578	-0.00103	0.76483	-0.00107	0.29525
-3.2E-4	0.03532	-3.2E-4	0.10683	-3.7E-4	0.02389	-0.00104	0.33521	-0.00104	0.77684	-0.00108	0.31587
-3.1E-4	-0.00149	-3.1E-4	0.15743	-3.6E-4	0.064	-0.00105	0.35806	-0.00105	0.78872	-0.00109	0.33392
-3E-4	0.07613	-3E-4	0.14363	-3.5E-4	0.01892	-0.00106	0.37224	-0.00106	0.80496	-0.0011	0.36192
-2.9E-4	0.00296	-2.9E-4	0.19669	-3.4E-4	0.03467	-0.00107	0.40219	-0.00107	0.82468	-0.00111	0.40705
-2.8E-4	0.06357	-2.8E-4	0.16121	-3.3E-4	0.05023	-0.00108	0.43976	-0.00108	0.84497	-0.00112	0.45234
-2.7E-4	0.0343	-2.7E-4	0.18914	-3.2E-4	0.06834	-0.00109	0.48084	-0.00109	0.86732	-0.00113	0.49958
-2.6E-4	0.11357	-2.6E-4	0.15635	-3.1E-4	0.05294	-0.0011	0.50968	-0.0011	0.88429	-0.00114	0.52777
-2.5E-4	0.07062	-2.5E-4	0.15856	-3E-4	0.01452	-0.00111	0.5533	-0.00111	0.90363	-0.00115	0.55583
-2.4E-4	0.1139	-2.4E-4	0.16772	-2.9E-4	0.04795	-0.00112	0.59614	-0.00112	0.92463	-0.00116	0.56485
-2.3E-4	0.07714	-2.3E-4	0.13291	-2.8E-4	0.03217	-0.00113	0.66194	-0.00113	0.94384	-0.00117	0.58471
-2.2E-4	0.14781	-2.2E-4	0.18089	-2.7E-4	0.0831	-0.00114	0.72001	-0.00114	0.95813	-0.00118	0.60845
-2.1E-4	0.11283	-2.1E-4	0.16783	-2.6E-4	0.02168	-0.00115	0.78485	-0.00115	0.97477	-0.00119	0.61865
-2E-4	0.1872	-2E-4	0.21008	-2.5E-4	0.06108	-0.00116	0.85327	-0.00116	0.99701	-0.0012	0.60307
-1.9E-4	0.1107	-1.9E-4	0.13029	-2.4E-4	0.05437	-0.00117	0.95006	-0.00117	1.03109	-0.00121	0.58673
-1.8E-4	0.20068	-1.8E-4	0.22608	-2.3E-4	0.08235	-0.00118	1.03516	-0.00118	1.06758	-0.00122	0.58255
-1.7E-4	0.17418	-1.7E-4	0.15898	-2.2E-4	0.05894	-0.00119	1.13142	-0.00119	1.09908	-0.00123	0.56764
-1.6E-4	0.23938	-1.6E-4	0.22466	-2.1E-4	0.09742	-0.0012	1.24797	-0.0012	1.12424	-0.00124	0.54472
-1.5E-4	0.20054	-1.5E-4	0.12499	-2E-4	0.08292	-0.00121	1.36429	-0.00121	1.15094	-0.00125	0.50096
-1.4E-4	0.24092	-1.4E-4	0.21788	-1.9E-4	0.07478	-0.00122	1.46128	-0.00122	1.18156	-0.00126	0.45548
-1.3E-4	0.24666	-1.3E-4	0.15055	-1.8E-4	0.09754	-0.00123	1.57457	-0.00123	1.21707	-0.00127	0.41647
-1.2E-4	0.25727	-1.2E-4	0.25276	-1.7E-4	0.07096	-0.00124	1.73079	-0.00124	1.24812	-0.00128	0.38282
-1.1E-4	0.24805	-1.1E-4	0.12532	-1.6E-4	0.11796	-0.00125	1.9122	-0.00125	1.27071	-0.00129	0.3233
-1E-4	0.26129	-1E-4	0.23533	-1.5E-4	0.08028	-0.00126	2.01482	-0.00126	1.29408	-0.0013	0.2666
-9E-5	0.28878	-9E-5	0.18058	-1.4E-4	0.11701	-0.00127	2.13536	-0.00127	1.32664	-0.00131	0.21472
-8E-5	0.30101	-8E-5	0.22252	-1.3E-4	0.07872	-0.00128	2.30768	-0.00128	1.3496	-0.00132	0.17298
-7E-5	0.27354	-7E-5	0.11485	-1.2E-4	0.12843	-0.00129	2.48534	-0.00129	1.35571	-0.00133	0.12256
-6E-5	0.26866	-6E-5	0.25691	-1.1E-4	0.09783	-0.0013	2.6416	-0.0013	1.37577	-0.00134	0.0718
-5E-5	0.26485	-5E-5	0.13601	-1E-4	0.14056	-0.00131	2.78226	-0.00131	1.4037	-0.00135	0.02701
-4E-5	0.28415	-4E-5	0.25413	-9E-5	0.10882	-0.00132	2.8607	-0.00132	1.42287	-0.00136	-0.01159
-3E-5	0.29078	-3E-5	0.14544	-8E-5	0.11674	-0.00133	2.8796	-0.00133	1.41997	-0.00137	-0.05136
-2E-5	0.26888	-2E-5	0.22706	-7E-5	0.12697	-0.00134	2.96823	-0.00134	1.42402	-0.00138	-0.08869
-1E-5	0.29696	-1E-5	0.14061	-6E-5	0.11281	-0.00135	3.05854	-0.00135	1.43741	-0.00139	-0.12201
0	0.25662	0	0.20503	-5E-5	0.16141	-0.00136	3.10013	-0.00136	1.45097	-0.0014	-0.15073
1E-5	0.29869	1E-5	0.13949	-4E-5	0.11374	-0.00137	3.06838	-0.00137	1.45238	-0.00141	-0.16935
2E-5	0.23615	2E-5	0.21138	-3E-5	0.12898	-0.00138	3.03924	-0.00138	1.4439	-0.00142	-0.18524
3E-5	0.34276	3E-5	0.17807	-2E-5	0.09764	-0.00139	3.02071	-0.00139	1.42477	-0.00143	-0.2001
4E-5	0.27353	4E-5	0.2104	-1E-5	0.15109	-0.0014	3.0048	-0.0014	1.41427	-0.00144	-0.21728
5E-5	0.29789	5E-5	0.15037	0	0.11929	-0.00141	2.90654	-0.00141	1.39925	-0.00145	-0.22264
6E-5	0.24822	6E-5	0.18786	1E-5	0.14501	-0.00142	2.78783	-0.00142	1.38398	-0.00146	-0.22682
7E-5	0.32202	7E-5	0.19469	2E-5	0.15845	-0.00143	2.68034	-0.00143	1.36659	-0.00147	-0.22989
8E-5	0.27106	8E-5	0.17192	3E-5	0.12423	-0.00144	2.60664	-0.00144	1.34791	-0.00148	-0.22955
9E-5	0.29213	9E-5	0.18119	4E-5	0.13227	-0.00145	2.52971	-0.00145	1.31674	-0.00149	-0.21612
1E-4	0.21641	1E-4	0.15875	5E-5	0.09516	-0.00146	2.41732	-0.00146	1.28442	-0.0015	-0.20204
1.1E-4	0.28055	1.1E-4	0.17258	6E-5	0.13419	-0.00147	2.25407	-0.00147	1.24663	-0.00151	-0.19135
1.2E-4	0.23316	1.2E-4	0.16036	7E-5	0.0998	-0.00148	2.10625	-0.00148	1.20812	-0.00152	-0.17311
1.3E-4	0.24883	1.3E-4	0.19052	8E-5	0.12447	-0.00149	1.97767	-0.00149	1.16652	-0.00153	-0.1482
1.4E-4	0.20902	1.4E-4	0.15994	9E-5	0.07937	-0.0015	1.8669	-0.0015	1.13012	-0.00154	-0.1167
1.5E-4	0.2553	1.5E-4	0.22605	1E-4	0.11184	-0.00151	1.74501	-0.00151	1.0934	-0.00155	-0.08656
1.6E-4	0.17357	1.6E-4	0.17716	1.1E-4	0.07953	-0.00152	1.63003	-0.00152	1.05506	-0.00156	-0.05395
1.7E-4	0.21214	1.7E-4	0.21322	1.2E-4	0.12449	-0.00153	1.53088	-0.00153	1.01347	-0.00157	-0.02437
1.8E-4	0.15084	1.8E-4	0.15229	1.3E-4	0.08717	-0.00154	1.41959	-0.00154	0.97311	-0.00158	0.01403
1.9E-4	0.20703	1.9E-4	0.25516	1.4E-4	0.08413	-0.00155	1.32412	-0.00155	0.92895	-0.00159	0.06036
2E-4	0.1553	2E-4	0.18509	1.5E-4	0.08881	-0.00156	1.23403	-0.00156	0.88447	-0.0016	0.10718
2.1E-4	0.17472	2.1E-4	0.19856	1.6E-4	0.08432	-0.00157	1.13087	-0.00157	0.84386	-0.00161	0.14707
2.2E-4	0.10588	2.2E-4	0.15859	1.7E-4	0.12562	-0.00158	1.04918	-0.00158	0.80317	-0.00162	0.18809
2.3E-4	0.14435	2.3E-4	0.24063	1.8E-4	0.04339	-0.00159	0.99409	-0.00159	0.76102	-0.00163	0.24572
2.4E-4	0.09337	2.4E-4	0.17223	1.9E-4	0.07526	-0.0016	0.93112	-0.0016	0.72306	-0.00164	0.30206
2.5E-4	0.1044	2.5E-4	0.18188	2E-4	0.04707	-0.00161	0.87058	-0.00161	0.67936	-0.00165	0.35595
2.6E-4	0.05302	2.6E-4	0.14772	2.1E-4	0.09024	-0.00162	0.82044	-0.00162	0.63557	-0.00166	0.41247
2.7E-4	0.08681	2.7E-4	0.23671	2.2E-4	0.0635	-0.00163	0.7683	-0.00163	0.59795	-0.00167	0.4764
2.8E-4	0.04282	2.8E-4	0.16712	2.3E-4	0.06594	-0.00164	0.72091	-0.00164	0.5618	-0.00168	0.53867
2.9E-4	0.04921	2.9E-4	0.18156	2.4E-4	0.05853	-0.00165	0.68172	-0.00165	0.52755	-0.00169	0.60193
3E-4	0.02509	3E-4	0.20893	2.5E-4	0.0622	-0.00166	0.66137	-0.00166	0.50123	-0.0017	0.65545
3.1E-4	0.06054	3.1E-4	0.25115	2.6E-4	0.05429	-0.00167	0.64614	-0.00167	0.47305	-0.00171	0.71381
3.2E-4	-0.00859	3.2E-4	0.19029	2.7E-4	0.04898	-0.00168	0.63495	-0.00168	0.43963	-0.00172	0.78346
3.3E-4	0.02436	3.3E-4	0.23386	2.8E-4	0.0927	-0.00169	0.6229	-0.00169	0.4083	-0.00173	0.85329
3.4E-4	0.01661	3.4E-4	0.24631	2.9E-4	0.05685	-0.0017	0.61028	-0.0017	0.38195	-0.00174	0.91161
3.5E-4	0.01473	3.5E-4	0.28422	3E-4	0.0732	-0.00171	0.60502	-0.00171	0.35403	-0.00175	0.97259
3.6E-4	-0.02464	3.6E-4	0.28446	3.1E-4	0.07413	-0.00172	0.61182	-0.00172	0.33172	-0.00176	1.03535
3.7E-4	0.0273	3.7E-4	0.29255	3.2E-4	0.08182	-0.00173	0.61822	-0.00173	0.31591	-0.00177	1.08692
3.8E-4	-0.01027	3.8E-4	0.31173	3.3E-4	0.10059	-0.00174	0.63295	-0.00174	0.29593	-0.00178	1.14878
3.9E-4	0.00748	3.9E-4	0.33174	3.4E-4	0.09217	-0.00175	0.64278	-0.00175	0.27285	-0.00179	1.21088
4E-4	-0.02499	4E-4	0.36887	3.5E-4	0.11198	-0.00176	0.65152	-0.00176	0.2567	-0.0018	1.26785
4.1E-4	-0.00767	4.1E-4	0.33976	3.6E-4	0.09446	-0.00177	0.66817	-0.00177	0.24593	-0.00181	1.31249
4.2E-4	-0.02151	4.2E-4	0.41735	3.7E-4	0.15046	-0.00178	0.67867	-0.00178	0.23674	-0.00182	1.35978
4.3E-4	-0.00605	4.3E-4	0.42043	3.8E-4	0.1222	-0.00179	0.68129	-0.00179	0.2329	-0.00183	1.40813
4.4E-4	-0.02803	4.4E-4	0.48732	3.9E-4	0.17255	-0.0018	0.70218	-0.0018	0.22855	-0.00184	1.45364
4.5E-4	0.01154	4.5E-4	0.47908	4E-4	0.14572	-0.00181	0.73103	-0.00181	0.22351	-0.00185	1.49394
4.6E-4	-0.02207	4.6E-4	0.56499	4.1E-4	0.20435	-0.00182	0.74698	-0.00182	0.22208	-0.00186	1.52998
4.7E-4	0.02296	4.7E-4	0.5403	4.2E-4	0.17245	-0.00183	0.75319	-0.00183	0.22322	-0.00187	1.56439
4.8E-4	-0.01517	4.8E-4	0.61385	4.3E-4	0.21258	-0.00184	0.75936	-0.00184	0.2273	-0.00188	1.58846
4.9E-4	0.02572	4.9E-4	0.58919	4.4E-4	0.20862	-0.00185	0.76994	-0.00185	0.23913	-0.00189	1.60745
5E-4	0.01557	5E-4	0.64111	4.5E-4	0.19627	-0.00186	0.78161	-0.00186	0.24962	-0.0019	1.62503
5.1E-4	0.05106	5.1E-4	0.66116	4.6E-4	0.26391	-0.00187	0.80196	-0.00187	0.26109	-0.00191	1.65766
5.2E-4	0.03153	5.2E-4	0.68463	4.7E-4	0.22326	-0.00188	0.81323	-0.00188	0.28163	-0.00192	1.70482
5.3E-4	0.06538	5.3E-4	0.67928	4.8E-4	0.29212	-0.00189	0.80383	-0.00189	0.31632	-0.00193	1.73837
5.4E-4	0.01655	5.4E-4	0.75344	4.9E-4	0.24615	-0.0019	0.78703	-0.0019	0.35732	-0.00194	1.67097
5.5E-4	0.05947	5.5E-4	0.74044	5E-4	0.34163	-0.00191	0.77489	-0.00191	0.39645	-0.00195	1.5324
5.6E-4	0.0401	5.6E-4	0.76792	5.1E-4	0.294	-0.00192	0.76226	-0.00192	0.42302	-0.00196	1.41421
5.7E-4	0.06439	5.7E-4	0.81834	5.2E-4	0.3619	-0.00193	0.76361	-0.00193	0.43662	-0.00197	1.3444
5.8E-4	0.033	5.8E-4	0.78737	5.3E-4	0.29781	-0.00194	0.76794	-0.00194	0.44825	-0.00198	1.30408
5.9E-4	0.04867	5.9E-4	0.8172	5.4E-4	0.36857	-0.00195	0.76014	-0.00195	0.464	-0.00199	1.26888
6E-4	0.04349	6E-4	0.76524	5.5E-4	0.31608	-0.00196	0.7518	-0.00196	0.47613	-0.002	1.23632
6.1E-4	0.08736	6.1E-4	0.88559	5.6E-4	0.34876	-0.00197	0.75481	-0.00197	0.48905	-0.00201	1.20281
6.2E-4	0.05464	6.2E-4	0.91091	5.7E-4	0.35977	-0.00198	0.7494	-0.00198	0.50606	-0.00202	1.17668
6.3E-4	0.06927	6.3E-4	0.88155	5.8E-4	0.38287	-0.00199	0.75024	-0.00199	0.51713	-0.00203	1.1564
6.4E-4	0.0307	6.4E-4	0.86137	5.9E-4	0.4285	-0.002	0.75368	-0.002	0.52362	-0.00204	1.13847
6.5E-4	0.07416	6.5E-4	1.00937	6E-4	0.40197	-0.00201	0.74073	-0.00201	0.53433	-0.00205	1.11553
6.6E-4	0.06206	6.6E-4	0.91403	6.1E-4	0.47458	-0.00202	0.73421	-0.00202	0.54251	-0.00206	1.09767
6.7E-4	0.0755	6.7E-4	0.98339	6.2E-4	0.38722	-0.00203	0.74554	-0.00203	0.54323	-0.00207	1.0778
6.8E-4	0.0456	6.8E-4	0.92253	6.3E-4	0.50978	-0.00204	0.749	-0.00204	0.54618	-0.00208	1.05667
6.9E-4	0.04859	6.9E-4	1.03144	6.4E-4	0.42723	-0.00205	0.74461	-0.00205	0.5604	-0.00209	1.04141
7E-4	0.06807	7E-4	1.00723	6.5E-4	0.52621	-0.00206	0.74453	-0.00206	0.57863	-0.0021	1.03131
7.1E-4	0.07261	7.1E-4	1.09919	6.6E-4	0.46314	-0.00207	0.73589	-0.00207	0.58989	-0.00211	1.02129
7.2E-4	0.08805	7.2E-4	0.98044	6.7E-4	0.56751	-0.00208	0.72391	-0.00208	0.59009	-0.00212	1.00799
7.3E-4	0.07039	7.3E-4	1.08808	6.8E-4	0.67516	-0.00209	0.72747	-0.00209	0.58449	-0.00213	0.99733
7.4E-4	0.05641	7.4E-4	0.99356	6.9E-4	0.70748	-0.0021	0.73405	-0.0021	0.58652	-0.00214	0.98897
7.5E-4	0.05756	7.5E-4	0.99841	7E-4	0.78926	-0.00211	0.73304	-0.00211	0.58993	-0.00215	0.98669
7.6E-4	0.05573	7.6E-4	0.83175	7.1E-4	0.77047	-0.00212	0.73607	-0.00212	0.59476	-0.00216	0.97923
7.7E-4	0.06506	7.7E-4	0.83108	7.2E-4	0.93415	-0.00213	0.73276	-0.00213	0.60343	-0.00217	0.96746
7.8E-4	0.04867	7.8E-4	0.72706	7.3E-4	0.81393	-0.00214	0.72603	-0.00214	0.61201	-0.00218	0.95595
7.9E-4	0.04108	7.9E-4	0.73411	7.4E-4	1.02235	-0.00215	0.73571	-0.00215	0.61363	-0.00219	0.95373
8E-4	0.06791	8E-4	0.53648	7.5E-4	0.90805	-0.00216	0.73884	-0.00216	0.61896	-0.0022	0.94765
8.1E-4	0.07547	8.1E-4	0.56975	7.6E-4	1.24161	-0.00217	0.71886	-0.00217	0.62256	-0.00221	0.94006
8.2E-4	0.04851	8.2E-4	0.38411	7.7E-4	1.15725	-0.00218	0.72302	-0.00218	0.62576	-0.00222	0.93468
8.3E-4	0.03564	8.3E-4	0.36566	7.8E-4	1.41643	-0.00219	0.73608	-0.00219	0.63054	-0.00223	0.93089
8.4E-4	0.07638	8.4E-4	0.23604	7.9E-4	1.34163	-0.0022	0.73008	-0.0022	0.63356	-0.00224	0.92167
8.5E-4	0.049	8.5E-4	0.07275	8E-4	1.75257	-0.00221	0.7296	-0.00221	0.63315	-0.00225	0.90799
8.6E-4	0.03282	8.6E-4	-0.00459	8.1E-4	1.62544	-0.00222	0.73929	-0.00222	0.64074	-0.00226	0.89974
8.7E-4	0.02724	8.7E-4	-0.05887	8.2E-4	1.89728	-0.00223	0.72938	-0.00223	0.64816	-0.00227	0.89462
8.8E-4	0.04201	8.8E-4	-0.13964	8.3E-4	1.90415	-0.00224	0.721	-0.00224	0.64819	-0.00228	0.8928
8.9E-4	0.01054	8.9E-4	-0.20057	8.4E-4	2.01519	-0.00225	0.73159	-0.00225	0.64681	-0.00229	0.88744
9E-4	0.01874	9E-4	-0.26928	8.5E-4	2.194	-0.00226	0.73683	-0.00226	0.64782	-0.0023	0.87754
9.1E-4	0.0071	9.1E-4	-0.38225	8.6E-4	2.34322	-0.00227	0.73314	-0.00227	0.64767	-0.00231	0.87181
9.2E-4	0.03669	9.2E-4	-0.3629	8.7E-4	2.67588	-0.00228	0.74106	-0.00228	0.65388	-0.00232	0.87103
9.3E-4	0.02329	9.3E-4	-0.41874	8.8E-4	2.50534	-0.00229	0.74208	-0.00229	0.65961	-0.00233	0.86817
9.4E-4	0.056	9.4E-4	-0.46046	8.9E-4	2.97755	-0.0023	0.73585	-0.0023	0.65707	-0.00234	0.86572
9.5E-4	0.0018	9.5E-4	-0.4981	9E-4	2.674	-0.00231	0.73618	-0.00231	0.65141	-0.00235	0.86115
9.6E-4	0.05528	9.6E-4	-0.46787	9.1E-4	3.47821	-0.00232	0.73992	-0.00232	0.65689	-0.00236	0.85596
9.7E-4	0.0286	9.7E-4	-0.54784	9.2E-4	3.02704	-0.00233	0.73526	-0.00233	0.66218	-0.00237	0.85598
9.8E-4	0.04141	9.8E-4	-0.53292	9.3E-4	3.5561	-0.00234	0.73316	-0.00234	0.66627	-0.00238	0.85689
9.9E-4	0.00669	9.9E-4	-0.54112	9.4E-4	3.25951	-0.00235	0.72725	-0.00235	0.67757	-0.00239	0.84848
0.001	0.06035	0.001	-0.46253	9.5E-4	3.65915	-0.00236	0.72333	-0.00236	0.68458	-0.0024	0.84018
0.00101	0.02074	0.00101	-0.4666	9.6E-4	3.9952	-0.00237	0.72683	-0.00237	0.68523	-0.00241	0.83818
0.00102	0.07194	0.00102	-0.43366	9.7E-4	3.98532	-0.00238	0.72918	-0.00238	0.69006	-0.00242	0.83289
0.00103	0.05484	0.00103	-0.44122	9.8E-4	4.49751	-0.00239	0.72469	-0.00239	0.68963	-0.00243	0.83176
0.00104	0.08995	0.00104	-0.36455	9.9E-4	4.03069	-0.0024	0.72352	-0.0024	0.68272	-0.00244	0.83153
0.00105	0.03454	0.00105	-0.36552	0.001	4.74277	-0.00241	0.72779	-0.00241	0.68607	-0.00245	0.82882
0.00106	0.0895	0.00106	-0.25975	0.00101	4.44563	-0.00242	0.73338	-0.00242	0.69217	-0.00246	0.82858
0.00107	0.06515	0.00107	-0.19295	0.00102	4.8751	-0.00243	0.73373	-0.00243	0.69099	-0.00247	0.83179
0.00108	0.15162	0.00108	-0.18392	0.00103	4.32937	-0.00244	0.72811	-0.00244	0.69084	-0.00248	0.82781
0.00109	0.08462	0.00109	-0.10471	0.00104	4.85435	-0.00245	0.72496	-0.00245	0.70117	-0.00249	0.81946
0.0011	0.14816	0.0011	-0.06559	0.00105	4.4654	-0.00246	0.72513	-0.00246	0.71004	-0.0025	0.81465
0.00111	0.07198	0.00111	0.00176	0.00106	4.90636	-0.00247	0.73042	-0.00247	0.71037	-0.00251	0.81363
0.00112	0.12919	0.00112	0.04984	0.00107	4.55101	-0.00248	0.73237	-0.00248	0.70279	-0.00252	0.80701
0.00113	0.06499	0.00113	0.13387	0.00108	4.42727	-0.00249	0.73536	-0.00249	0.69502	-0.00253	0.80456
0.00114	0.12926	0.00114	0.19185	0.00109	3.86727	-0.0025	0.73578	-0.0025	0.69651	-0.00254	0.81015
0.00115	0.03905	0.00115	0.23833	0.0011	3.68766	-0.00251	0.73461	-0.00251	0.71357	-0.00255	0.8126
0.00116	0.147	0.00116	0.27493	0.00111	3.62838	-0.00252	0.73543	-0.00252	0.72129	-0.00256	0.80546
0.00117	0.07504	0.00117	0.38908	0.00112	3.0182	-0.00253	0.7366	-0.00253	0.72007	-0.00257	0.79851
0.00118	0.12145	0.00118	0.45327	0.00113	3.03616	-0.00254	0.73599	-0.00254	0.71959	-0.00258	0.79752
0.00119	0.04988	0.00119	0.53071	0.00114	2.29229	-0.00255	0.73476	-0.00255	0.71233	-0.00259	0.80308
0.0012	0.11998	0.0012	0.56088	0.00115	2.1698	-0.00256	0.73472	-0.00256	0.70251	-0.0026	0.80174
0.00121	0.07803	0.00121	0.7403	0.00116	1.60787	-0.00257	0.74055	-0.00257	0.70743	-0.00261	0.79747
0.00122	0.09529	0.00122	0.7197	0.00117	1.4993	-0.00258	0.74168	-0.00258	0.71267	-0.00262	0.79538
0.00123	0.06415	0.00123	0.85442	0.00118	0.96233	-0.00259	0.74498	-0.00259	0.71652	-0.00263	0.79117
0.00124	0.09308	0.00124	0.89172	0.00119	0.59728	-0.0026	0.74298	-0.0026	0.72153	-0.00264	0.79179
0.00125	0.04674	0.00125	1.09754	0.0012	0.33509	-0.00261	0.74023	-0.00261	0.72673	-0.00265	0.78866
0.00126	0.08444	0.00126	1.17951	0.00121	-0.2414	-0.00262	0.74014	-0.00262	0.73025	-0.00266	0.78056
0.00127	0.09968	0.00127	1.35942	0.00122	-0.35877	-0.00263	0.74173	-0.00263	0.7361	-0.00267	0.78099
0.00128	0.11158	0.00128	1.4393	0.00123	-0.82361	-0.00264	0.74385	-0.00264	0.73996	-0.00268	0.78793
0.00129	0.10612	0.00129	1.67482	0.00124	-0.87423					-0.00269	0.77906
0.0013	0.1107	0.0013	1.70961	0.00125	-1.1481						
0.00131	0.12533	0.00131	2.06619	0.00126	-1.37123						
0.00132	0.12963	0.00132	1.93448	0.00127	-1.49411						
0.00133	0.15748	0.00133	2.20264	0.00128	-1.68615						
0.00134	0.12026	0.00134	2.27033	0.00129	-1.67274						
0.00135	0.18625	0.00135	2.52718	0.0013	-1.7703						
0.00136	0.14335	0.00136	2.27863	0.00131	-1.84036						
0.00137	0.19641	0.00137	2.69234	0.00132	-2.07256						
0.00138	0.16042	0.00138	2.56137	0.00133	-2.01225						
0.00139	0.24058	0.00139	2.90191	0.00134	-2.06535						
0.0014	0.19488	0.0014	2.61455	0.00135	-2.01217						
0.00141	0.21918	0.00141	2.76208	0.00136	-2.14436						
0.00142	0.20202	0.00142	2.53837	0.00137	-1.99089						
0.00143	0.26736	0.00143	2.558	0.00138	-2.00516						
0.00144	0.19629	0.00144	2.41737	0.00139	-1.94677						
0.00145	0.25898	0.00145	2.3114	0.0014	-1.95469						
0.00146	0.2243	0.00146	2.14643	0.00141	-1.8463						
0.00147	0.26322	0.00147	1.98832	0.00142	-1.73825						
0.00148	0.22514	0.00148	1.62829	0.00143	-1.80634						
0.00149	0.24714	0.00149	1.47218	0.00144	-1.68846						
0.0015	0.27043	0.0015	1.31283	0.00145	-1.62857						
0.00151	0.25878	0.00151	1.13046	0.00146	-1.55003						
0.00152	0.247	0.00152	1.02585	0.00147	-1.41475						
0.00153	0.22925	0.00153	0.87604	0.00148	-1.5028						
0.00154	0.24313	0.00154	0.68576	0.00149	-1.39339						
0.00155	0.2371	0.00155	0.54261	0.0015	-1.3651						
0.00156	0.21651	0.00156	0.59329	0.00151	-1.29252						
0.00157	0.18046	0.00157	0.34844	0.00152	-1.20483						
0.00158	0.19716	0.00158	0.27149	0.00153	-1.18892						
0.00159	0.15538	0.00159	0.1991	0.00154	-1.08506						
0.0016	0.22918	0.0016	0.17073	0.00155	-1.01717						
0.00161	0.14236	0.00161	0.10038	0.00156	-0.96678						
0.00162	0.18537	0.00162	0.09102	0.00157	-0.97031						
0.00163	0.12051	0.00163	0.01578	0.00158	-0.91544						
0.00164	0.1809	0.00164	0.04054	0.00159	-0.93406						
0.00165	0.11019	0.00165	0.01279	0.0016	-0.86942						
0.00166	0.19251	0.00166	0.00736	0.00161	-0.83966						
0.00167	0.11327	0.00167	-0.0443	0.00162	-0.78795						
0.00168	0.14678	0.00168	0.00598	0.00163	-0.78275						
0.00169	0.11805	0.00169	-0.08791	0.00164	-0.75065						
0.0017	0.15691	0.0017	-0.08558	0.00165	-0.70425						
0.00171	0.06966	0.00171	-0.06258	0.00166	-0.68999						
0.00172	0.12176	0.00172	-0.10269	0.00167	-0.71912						
0.00173	0.07698	0.00173	-0.13668	0.00168	-0.65864						
0.00174	0.09864	0.00174	-0.08673	0.00169	-0.66911						
0.00175	0.11017	0.00175	-0.11095	0.0017	-0.63779						
0.00176	0.07075	0.00176	-0.14118	0.00171	-0.5542						
0.00177	0.105	0.00177	-0.02558	0.00172	-0.63384						
0.00178	0.08001	0.00178	-0.05481	0.00173	-0.5327						
0.00179	0.12695	0.00179	-0.03731	0.00174	-0.54014						
0.0018	0.0952	0.0018	0.01154	0.00175	-0.48832						
0.00181	0.13395	0.00181	0.05208	0.00176	-0.5793						
0.00182	0.07408	0.00182	0.07616	0.00177	-0.47225						
0.00183	0.17395	0.00183	0.14685	0.00178	-0.43964						
0.00184	0.12505	0.00184	0.19291	0.00179	-0.43908						
0.00185	0.21498	0.00185	0.23517	0.0018	-0.47597						
0.00186	0.10992	0.00186	0.21502	0.00181	-0.38574						
0.00187	0.266	0.00187	0.32904	0.00182	-0.37925						
0.00188	0.17664	0.00188	0.42147	0.00183	-0.3338						
0.00189	0.30836	0.00189	0.52439	0.00184	-0.26269						
0.0019	0.2048	0.0019	0.54453	0.00185	-0.27691						
0.00191	0.38937	0.00191	0.62357	0.00186	-0.16101						
0.00192	0.24061	0.00192	0.58526	0.00187	-0.20924						
0.00193	0.41172	0.00193	0.82154	0.00188	-0.13529						
0.00194	0.31464	0.00194	0.72499	0.00189	-0.13996						
0.00195	0.50695	0.00195	0.84018	0.0019	-0.03398						
0.00196	0.36824	0.00196	0.89406	0.00191	-0.012						
0.00197	0.55701	0.00197	1.02507	0.00192	0.09774						
0.00198	0.44703	0.00198	0.95025	0.00193	0.08689						
0.00199	0.69916	0.00199	1.04598	0.00194	0.25414						
0.002	0.61669	0.002	1.02833	0.00195	0.24423						
0.00201	0.77065	0.00201	1.03213	0.00196	0.33841						
0.00202	0.68084	0.00202	1.02456	0.00197	0.41664						
0.00203	0.86463	0.00203	1.12601	0.00198	0.48822						
0.00204	0.78949	0.00204	1.06873	0.00199	0.57381						
0.00205	0.97498	0.00205	1.11923	0.002	0.68195						
0.00206	1.00771	0.00206	1.02934	0.00201	0.73083						
0.00207	1.21067	0.00207	1.11774	0.00202	0.76538						
0.00208	1.16894	0.00208	1.01193	0.00203	0.91863						
0.00209	1.37419	0.00209	1.0102	0.00204	1.01893						
0.0021	1.41549	0.0021	1.085	0.00205	1.17521						
0.00211	1.68264	0.00211	1.02263	0.00206	1.16499						
0.00212	1.86104	0.00212	1.11961	0.00207	1.29454						
0.00213	1.87109	0.00213	0.99896	0.00208	1.34302						
0.00214	2.10613	0.00214	1.01139	0.00209	1.4229						
0.00215	2.15693	0.00215	1.06261	0.0021	1.50987						
0.00216	2.39346	0.00216	1.14741	0.00211	1.51631						
0.00217	2.57394	0.00217	1.05812	0.00212	1.6023						
0.00218	2.74573	0.00218	1.13997	0.00213	1.60824						
0.00219	2.90593	0.00219	1.21573	0.00214	1.67445						
0.0022	3.3898	0.0022	1.21336	0.00215	1.64904						
0.00221	3.48263	0.00221	1.23382	0.00216	1.6653						
0.00222	4.03892	0.00222	1.39374	0.00217	1.73415						
0.00223	3.91174	0.00223	1.29778	0.00218	1.55776						
0.00224	5.00804	0.00224	1.39333	0.00219	1.61004						
0.00225	4.52108	0.00225	1.48581	0.0022	1.40567						
0.00226	5.42552	0.00226	1.59426	0.00221	1.41056						
0.00227	5.33933	0.00227	1.61129	0.00222	1.23771						
0.00228	6.35562	0.00228	1.70442	0.00223	1.37842						
0.00229	6.00005	0.00229	1.59112	0.00224	1.12075						
0.0023	7.42017	0.0023	1.78639	0.00225	1.11726						
0.00231	6.84086	0.00231	1.71391	0.00226	1.14317						
0.00232	7.75253	0.00232	1.92243	0.00227	0.98299						
0.00233	6.75513	0.00233	1.74263	0.00228	1.02004						
0.00234	7.49588	0.00234	1.96159	0.00229	0.8863						
0.00235	7.22128	0.00235	1.98927	0.0023	0.95065						
0.00236	8.23635	0.00236	2.07122	0.00231	0.74546						
0.00237	6.86914	0.00237	1.8934	0.00232	0.96407						
0.00238	7.33119	0.00238	2.06774	0.00233	0.74252						
0.00239	6.71302	0.00239	1.94561	0.00234	0.83339						
0.0024	7.14873	0.0024	1.94755	0.00235	0.74058						
0.00241	5.54069	0.00241	1.72234	0.00236	0.79537						
0.00242	5.84104	0.00242	1.90494	0.00237	0.7171						
0.00243	5.03991	0.00243	1.60799	0.00238	0.73363						
0.00244	5.00411	0.00244	1.64682	0.00239	0.85313						
0.00245	4.05956	0.00245	1.47799	0.0024	0.70566						
0.00246	3.85519	0.00246	1.42626	0.00241	0.8925						
0.00247	3.49506	0.00247	1.34052	0.00242	0.71449						
0.00248	2.8233	0.00248	1.3486	0.00243	0.91781						
0.00249	2.11763	0.00249	1.26032	0.00244	0.74827						
0.0025	1.69584	0.0025	1.23204	0.00245	1.00668						
0.00251	1.56748	0.00251	1.11804	0.00246	0.73592						
0.00252	0.67769	0.00252	0.90395	0.00247	0.97187						
0.00253	0.51184	0.00253	0.94281	0.00248	0.8658						
0.00254	-0.03832	0.00254	0.7986	0.00249	0.88861						
0.00255	-0.13987	0.00255	0.76212	0.0025	0.9415						
0.00256	-0.58429	0.00256	0.64084	0.00251	0.95329						
0.00257	-0.68447	0.00257	0.59169	0.00252	0.93061						
0.00258	-1.12431	0.00258	0.4744	0.00253	0.82301						
0.00259	-1.23945	0.00259	0.43649	0.00254	1.01123						
0.0026	-1.3581	0.0026	0.36839	0.00255	0.81091						
0.00261	-1.72826	0.00261	0.3136	0.00256	0.95075						
0.00262	-1.74191	0.00262	0.17881	0.00257	0.89397						
0.00263	-1.9185	0.00263	0.27251	0.00258	0.91892						
0.00264	-1.84212	0.00264	0.19027	0.00259	0.83392						
0.00265	-2.06272	0.00265	0.20433	0.0026	0.94502						
0.00266	-1.89931	0.00266	0.13192	0.00261	0.81745						
0.00267	-1.98911	0.00267	0.20955	0.00262	0.83608						
0.00268	-1.8259	0.00268	0.09108	0.00263	0.86019						
0.00269	-1.68534	0.00269	0.16586	0.00264	0.73513						
0.0027	-1.6759	0.0027	0.12248	0.00265	0.80502						
0.00271	-1.64257	0.00271	0.21388	0.00266	0.81567						
0.00272	-1.46889	0.00272	0.15999	0.00267	0.80583						
0.00273	-1.44999	0.00273	0.20117	0.00268	0.72177						
0.00274	-1.35693	0.00274	0.11412	0.00269	0.87796						
0.00275	-1.34315	0.00275	0.24921	0.0027	0.86065						
0.00276	-1.12611	0.00276	0.20397	0.00271	0.66413						
0.00277	-1.04233	0.00277	0.20008	0.00272	0.82537						
0.00278	-0.93539	0.00278	0.22544	0.00273	0.73326						
0.00279	-0.84957	0.00279	0.31402	0.00274	0.75249						
0.0028	-0.7798	0.0028	0.2605	0.00275	0.76311						
0.00281	-0.59536	0.00281	0.36452	0.00276	0.8068						
0.00282	-0.50656	0.00282	0.42148	0.00277	0.73386						
0.00283	-0.39161	0.00283	0.42536	0.00278	0.80512						
0.00284	-0.31511	0.00284	0.32099	0.00279	0.80442						
0.00285	-0.21533	0.00285	0.49148	0.0028	0.67796						
0.00286	-0.13424	0.00286	0.4286	0.00281	0.7756						
0.00287	-0.03892	0.00287	0.49593	0.00282	0.73055						
0.00288	0.02561	0.00288	0.4511	0.00283	0.74685						
0.00289	0.00999	0.00289	0.59435	0.00284	0.61741						
0.0029	0.16156	0.0029	0.42912	0.00285	0.78942						
0.00291	0.19218	0.00291	0.54503	0.00286	0.62484						
0.00292	0.28905	0.00292	0.62041	0.00287	0.73742						
0.00293	0.25292	0.00293	0.54416	0.00288	0.76489						
0.00294	0.351	0.00294	0.52905	0.00289	0.66911						
0.00295	0.32535	0.00295	0.69871	0.0029	0.72029						
0.00296	0.3752	0.00296	0.58414	0.00291	0.742						
0.00297	0.38151	0.00297	0.55762	0.00292	0.74224						
0.00298	0.40087	0.00298	0.58844	0.00293	0.61943						
0.00299	0.34769	0.00299	0.66188	0.00294	0.80655						
0.003	0.4459	0.003	0.55104	0.00295	0.56088						
0.00301	0.42008	0.00301	0.65796	0.00296	0.74087						
0.00302	0.41226	0.00302	0.63354	0.00297	0.67618						
0.00303	0.45644	0.00303	0.60981	0.00298	0.72407						
0.00304	0.49153	0.00304	0.6056	0.00299	0.54562						
0.00305	0.40525	0.00305	0.65591	0.003	0.78122						
0.00306	0.52088	0.00306	0.57727	0.00301	0.71374						
0.00307	0.43923	0.00307	0.63394	0.00302	0.53643						
0.00308	0.49439	0.00308	0.60848	0.00303	0.73303						
0.00309	0.45991	0.00309	0.59872	0.00304	0.64582						
0.0031	0.45805	0.0031	0.59028	0.00305	0.73619						
0.00311	0.49598	0.00311	0.62433	0.00306	0.55423						
0.00312	0.53714	0.00312	0.63891	0.00307	0.84561						
0.00313	0.46655	0.00313	0.61673	0.00308	0.55028						
0.00314	0.54296	0.00314	0.67017	0.00309	0.73836						
0.00315	0.48891	0.00315	0.63871	0.0031	0.66205						
0.00316	0.49451	0.00316	0.6029	0.00311	0.70338						
0.00317	0.47907	0.00317	0.57744	0.00312	0.67174						
0.00318	0.50101	0.00318	0.59256	0.00313	0.70256						
0.00319	0.48935	0.00319	0.58333	0.00314	0.72945						
0.0032	0.49709	0.0032	0.64197	0.00315	0.61499						
0.00321	0.4649	0.00321	0.67609	0.00316	0.85351						
0.00322	0.55012	0.00322	0.68667	0.00317	0.63098						
0.00323	0.52228	0.00323	0.56011	0.00318	0.74376						
0.00324	0.49283	0.00324	0.6289	0.00319	0.76328						
0.00325	0.52718	0.00325	0.60611	0.0032	0.78452						
0.00326	0.5248	0.00326	0.58982	0.00321	0.58622						
0.00327	0.5023	0.00327	0.45434	0.00322	0.85979						
0.00328	0.50692	0.00328	0.67005	0.00323	0.61721						
0.00329	0.51522	0.00329	0.48664	0.00324	0.65178						
0.0033	0.48524	0.0033	0.60513	0.00325	0.7806						
0.00331	0.56318	0.00331	0.63525	0.00326	0.7054						
0.00332	0.53657	0.00332	0.70696	0.00327	0.67261						
0.00333	0.48814	0.00333	0.49961	0.00328	0.73206						
0.00334	0.54545	0.00334	0.72174	0.00329	0.79492						
0.00335	0.53307	0.00335	0.49699	0.0033	0.57209						
0.00336	0.53742	0.00336	0.53267	0.00331	0.79926						
0.00337	0.52399	0.00337	0.60372	0.00332	0.68141						
0.00338	0.48293	0.00338	0.71926	0.00333	0.67705						
0.00339	0.54637	0.00339	0.45882	0.00334	0.66464						
0.0034	0.51986	0.0034	0.72471	0.00335	0.75664						
0.00341	0.54143	0.00341	0.58339	0.00336	0.57601						
0.00342	0.52071	0.00342	0.58116	0.00337	0.70555						
0.00343	0.59686	0.00343	0.5203	0.00338	0.81018						
0.00344	0.54114	0.00344	0.67891	0.00339	0.65234						
0.00345	0.56575	0.00345	0.52798	0.0034	0.68562						
0.00346	0.56094	0.00346	0.7031	0.00341	0.7383						
0.00347	0.59103	0.00347	0.64138	0.00342	0.64219						
0.00348	0.47264	0.00348	0.69348	0.00343	0.58765						
0.00349	0.53697	0.00349	0.49211	0.00344	0.77669						
0.0035	0.64451	0.0035	0.70746	0.00345	0.61244						
0.00351	0.54412	0.00351	0.58389	0.00346	0.61154						
0.00352	0.56211	0.00352	0.64091	0.00347	0.72814						
0.00353	0.55098	0.00353	0.58297	0.00348	0.60292						
0.00354	0.47132	0.00354	0.59393	0.00349	0.59101						
0.00355	0.59983	0.00355	0.44489	0.0035	0.67803						
0.00356	0.61561	0.00356	0.60553	0.00351	0.67372						
0.00357	0.54281	0.00357	0.5703	0.00352	0.61043						
0.00358	0.59163	0.00358	0.62159	0.00353	0.68234						
0.00359	0.65981	0.00359	0.65924	0.00354	0.67792						
0.0036	0.51576	0.0036	0.67897	0.00355	0.61997						
0.00361	0.56669	0.00361	0.50668	0.00356	0.66218						
0.00362	0.47766	0.00362	0.58994	0.00357	0.63382						
0.00363	0.66647	0.00363	0.5809	0.00358	0.66063						
0.00364	0.5206	0.00364	0.53319	0.00359	0.61646						
0.00365	0.52857	0.00365	0.50665	0.0036	0.68594						
0.00366	0.55557	0.00366	0.62823	0.00361	0.64106						
0.00367	0.59156	0.00367	0.56544	0.00362	0.62696						
0.00368	0.52279	0.00368	0.5398	0.00363	0.65922						
0.00369	0.62711	0.00369	0.62979	0.00364	0.65367						
0.0037	0.59122	0.0037	0.57357	0.00365	0.72544						
0.00371	0.58532	0.00371	0.60219	0.00366	0.63658						
0.00372	0.52028	0.00372	0.58191	0.00367	0.6304						
0.00373	0.64581	0.00373	0.57537	0.00368	0.61326						
0.00374	0.56548	0.00374	0.47633	0.00369	0.70261						
0.00375	0.64454	0.00375	0.64435	0.0037	0.58081						
0.00376	0.57256	0.00376	0.65413	0.00371	0.64446						
0.00377	0.60868	0.00377	0.65894	0.00372	0.71821						
0.00378	0.54212	0.00378	0.59974	0.00373	0.61381						
0.00379	0.58803	0.00379	0.62505	0.00374	0.67254						
0.0038	0.58182	0.0038	0.54578	0.00375	0.6983						
0.00381	0.60297	0.00381	0.68352	0.00376	0.73044						
0.00382	0.60351	0.00382	0.48502	0.00377	0.64313						
0.00383	0.5903	0.00383	0.67916	0.00378	0.7164						
0.00384	0.62046	0.00384	0.52019	0.00379	0.58412						
0.00385	0.59007	0.00385	0.64664	0.0038	0.67691						
0.00386	0.56849	0.00386	0.47939	0.00381	0.69386						
0.00387	0.5284	0.00387	0.69602	0.00382	0.65373						
0.00388	0.60158	0.00388	0.51047	0.00383	0.62953						
0.00389	0.61403	0.00389	0.58302	0.00384	0.64482						
0.0039	0.58602	0.0039	0.53144	0.00385	0.6779						
0.00391	0.62476	0.00391	0.68459	0.00386	0.68771						
0.00392	0.72588	0.00392	0.4995	0.00387	0.74007						
0.00393	0.49587	0.00393	0.57538	0.00388	0.63063						
0.00394	0.62743	0.00394	0.53316	0.00389	0.69307						
0.00395	0.60857	0.00395	0.65795	0.0039	0.67308						
0.00396	0.59302	0.00396	0.498	0.00391	0.70623						
0.00397	0.48818	0.00397	0.66866	0.00392	0.61571						
0.00398	0.69702	0.00398	0.50917	0.00393	0.68407						
0.00399	0.5765	0.00399	0.55529	0.00394	0.61963						
0.004	0.54297	0.004	0.58474	0.00395	0.64957						
