# Supplementary material for: Robustness of Majorana modes to a disorder potential in atomic chains on a superconducting Rashba alloy
Source: Nat Phys. 2026 May 26;22(7):1050–6. doi: 10.1038/s41567-026-03322-3 (PMC13423794; doi:10.1038/s41567-026-03322-3)
Supplement: Supplementary file 3 — Source data for Fig. 2. [file 41567_2026_3322_MOESM3_ESM.txt]

Figure 2
Colunm 1: [Fig 2j] Energy values in meV.
Colunm 2: [Fig 2j] dI/dV values of Fe(1) in arbitrary unit.
Colunm 3: [Fig 2j] dI/dV values of Fe(3) in arbitrary unit.
Note 1: The dashed vertical lines (Fermi levels) are at 1.05 and -1.05 meV.
Note 2: The dotted vertical lines (Fermi levels) are at 1.40 and -1.40 meV.
[Data]
-0.004	0.58798	0.63025
-0.00399	0.57539	0.60891
-0.00398	0.63822	0.58759
-0.00397	0.50959	0.54268
-0.00396	0.5885	0.62326
-0.00395	0.60865	0.58675
-0.00394	0.62626	0.59102
-0.00393	0.54633	0.58539
-0.00392	0.62245	0.58883
-0.00391	0.57964	0.51698
-0.0039	0.594	0.61347
-0.00389	0.54827	0.62263
-0.00388	0.55996	0.65795
-0.00387	0.57879	0.56314
-0.00386	0.60202	0.55364
-0.00385	0.56608	0.60118
-0.00384	0.57875	0.62206
-0.00383	0.63454	0.54722
-0.00382	0.58842	0.63496
-0.00381	0.61495	0.60448
-0.0038	0.60741	0.55705
-0.00379	0.5804	0.52171
-0.00378	0.58904	0.63272
-0.00377	0.54263	0.63497
-0.00376	0.59023	0.62925
-0.00375	0.54516	0.55901
-0.00374	0.59876	0.67615
-0.00373	0.61378	0.57514
-0.00372	0.65012	0.58652
-0.00371	0.60377	0.56295
-0.0037	0.61585	0.65696
-0.00369	0.57767	0.57859
-0.00368	0.5927	0.61713
-0.00367	0.61111	0.5988
-0.00366	0.61629	0.66194
-0.00365	0.59448	0.60794
-0.00364	0.54667	0.63969
-0.00363	0.59837	0.62491
-0.00362	0.56193	0.64258
-0.00361	0.5796	0.55188
-0.0036	0.61582	0.6308
-0.00359	0.56403	0.65179
-0.00358	0.6129	0.67084
-0.00357	0.63394	0.56438
-0.00356	0.62457	0.66906
-0.00355	0.60877	0.64613
-0.00354	0.5862	0.60904
-0.00353	0.58777	0.5467
-0.00352	0.56106	0.64562
-0.00351	0.59955	0.59766
-0.0035	0.54836	0.64873
-0.00349	0.57675	0.6154
-0.00348	0.58658	0.65497
-0.00347	0.63725	0.59125
-0.00346	0.58987	0.63118
-0.00345	0.62324	0.54484
-0.00344	0.68565	0.62117
-0.00343	0.66128	0.55833
-0.00342	0.54584	0.63654
-0.00341	0.63462	0.5897
-0.0034	0.60672	0.64393
-0.00339	0.60233	0.60246
-0.00338	0.60368	0.65171
-0.00337	0.63547	0.58849
-0.00336	0.59279	0.68739
-0.00335	0.63017	0.62504
-0.00334	0.58146	0.66381
-0.00333	0.58052	0.61615
-0.00332	0.60848	0.65551
-0.00331	0.61434	0.60698
-0.0033	0.61086	0.65233
-0.00329	0.63342	0.54709
-0.00328	0.61766	0.61615
-0.00327	0.66579	0.59052
-0.00326	0.62829	0.66768
-0.00325	0.62069	0.56518
-0.00324	0.63259	0.6621
-0.00323	0.63423	0.62571
-0.00322	0.61517	0.70453
-0.00321	0.62925	0.5897
-0.0032	0.61251	0.68681
-0.00319	0.65021	0.65073
-0.00318	0.58702	0.71668
-0.00317	0.63523	0.59087
-0.00316	0.64059	0.71246
-0.00315	0.66579	0.63442
-0.00314	0.67204	0.70952
-0.00313	0.63552	0.63505
-0.00312	0.64148	0.70439
-0.00311	0.65523	0.59225
-0.0031	0.61867	0.69619
-0.00309	0.64422	0.62564
-0.00308	0.65606	0.67609
-0.00307	0.68632	0.61175
-0.00306	0.61116	0.698
-0.00305	0.68504	0.63566
-0.00304	0.64935	0.67436
-0.00303	0.70136	0.60327
-0.00302	0.61762	0.68509
-0.00301	0.67327	0.61334
-0.003	0.63221	0.70112
-0.00299	0.70737	0.59842
-0.00298	0.70039	0.7335
-0.00297	0.64166	0.63515
-0.00296	0.65334	0.71451
-0.00295	0.6815	0.64926
-0.00294	0.66234	0.71348
-0.00293	0.70808	0.61391
-0.00292	0.67682	0.7145
-0.00291	0.69734	0.67172
-0.0029	0.65899	0.7133
-0.00289	0.61189	0.66308
-0.00288	0.67229	0.73041
-0.00287	0.73907	0.59415
-0.00286	0.62941	0.79081
-0.00285	0.68154	0.64437
-0.00284	0.69791	0.76366
-0.00283	0.71224	0.64676
-0.00282	0.64884	0.68544
-0.00281	0.64625	0.6051
-0.0028	0.6673	0.72699
-0.00279	0.64624	0.60479
-0.00278	0.59391	0.64844
-0.00277	0.6467	0.61479
-0.00276	0.57733	0.69072
-0.00275	0.53363	0.63221
-0.00274	0.56389	0.66704
-0.00273	0.61842	0.59076
-0.00272	0.61631	0.58181
-0.00271	0.55661	0.5173
-0.0027	0.50594	0.59092
-0.00269	0.47688	0.49168
-0.00268	0.47373	0.51313
-0.00267	0.43353	0.45518
-0.00266	0.46084	0.49698
-0.00265	0.45106	0.40743
-0.00264	0.43646	0.38595
-0.00263	0.37457	0.35708
-0.00262	0.33796	0.41224
-0.00261	0.30494	0.28244
-0.0026	0.23989	0.30443
-0.00259	0.29041	0.28817
-0.00258	0.26022	0.29051
-0.00257	0.18122	0.18743
-0.00256	0.16077	0.26224
-0.00255	0.16052	0.18559
-0.00254	0.14127	0.19259
-0.00253	0.09315	0.1581
-0.00252	0.03947	0.16803
-0.00251	0.04512	0.08478
-0.0025	-0.02733	0.0697
-0.00249	-0.05855	0.01407
-0.00248	-0.06993	0.06684
-0.00247	-0.08356	0.01097
-0.00246	-0.1059	0.01903
-0.00245	-0.10534	-0.00124
-0.00244	-0.06229	0.0887
-0.00243	-0.05996	0.0338
-0.00242	-0.06952	0.04901
-0.00241	-0.03008	0.0616
-0.0024	0.06272	0.15692
-0.00239	0.12965	0.16391
-0.00238	0.12389	0.24846
-0.00237	0.20252	0.23065
-0.00236	0.25645	0.27084
-0.00235	0.31106	0.42268
-0.00234	0.41242	0.53301
-0.00233	0.50835	0.61169
-0.00232	0.721	0.63625
-0.00231	0.78832	0.82458
-0.0023	0.97164	0.98004
-0.00229	1.24089	1.21292
-0.00228	1.4506	1.36716
-0.00227	1.52726	1.50299
-0.00226	1.76255	1.59524
-0.00225	1.75166	1.8975
-0.00224	1.89413	1.79832
-0.00223	1.99518	2.12782
-0.00222	2.19226	2.00916
-0.00221	2.37054	2.33545
-0.0022	2.53403	2.35437
-0.00219	2.45987	2.65759
-0.00218	2.5942	2.4015
-0.00217	2.68954	2.90598
-0.00216	2.71079	2.66904
-0.00215	2.59578	2.76402
-0.00214	2.49352	2.53414
-0.00213	2.3731	2.77432
-0.00212	2.36099	2.26582
-0.00211	2.33884	2.27957
-0.0021	2.01047	1.9797
-0.00209	1.886	2.00123
-0.00208	1.73517	1.57707
-0.00207	1.44712	1.58987
-0.00206	1.25279	1.28321
-0.00205	1.27144	1.25337
-0.00204	1.05992	0.79032
-0.00203	0.89278	0.69763
-0.00202	0.63731	0.50817
-0.00201	0.553	0.38011
-0.002	0.37288	0.17201
-0.00199	0.22638	0.07421
-0.00198	-0.02195	-0.14854
-0.00197	-0.0096	-0.31021
-0.00196	-0.24032	-0.425
-0.00195	-0.26501	-0.60512
-0.00194	-0.43199	-0.66832
-0.00193	-0.40735	-0.77558
-0.00192	-0.53651	-0.88606
-0.00191	-0.565	-0.98518
-0.0019	-0.63261	-1.01032
-0.00189	-0.61133	-1.0271
-0.00188	-0.71806	-1.16778
-0.00187	-0.73097	-1.31739
-0.00186	-0.75124	-1.23718
-0.00185	-0.73697	-1.35169
-0.00184	-0.85941	-1.32505
-0.00183	-0.76361	-1.36768
-0.00182	-0.79791	-1.33476
-0.00181	-0.74419	-1.48777
-0.0018	-0.79082	-1.45778
-0.00179	-0.76644	-1.46774
-0.00178	-0.82878	-1.3817
-0.00177	-0.76057	-1.46971
-0.00176	-0.83593	-1.47596
-0.00175	-0.77135	-1.51383
-0.00174	-0.79587	-1.54056
-0.00173	-0.77865	-1.46952
-0.00172	-0.76498	-1.56933
-0.00171	-0.7155	-1.4731
-0.0017	-0.76055	-1.36484
-0.00169	-0.69187	-1.32726
-0.00168	-0.66277	-1.23757
-0.00167	-0.60508	-1.16817
-0.00166	-0.55971	-1.13044
-0.00165	-0.54674	-1.04319
-0.00164	-0.4871	-0.87324
-0.00163	-0.41819	-0.74541
-0.00162	-0.42139	-0.6307
-0.00161	-0.32924	-0.50517
-0.0016	-0.34329	-0.2874
-0.00159	-0.26753	-0.13515
-0.00158	-0.24664	0.08121
-0.00157	-0.10315	0.42222
-0.00156	-0.10666	0.55524
-0.00155	0.00966	0.79634
-0.00154	0.02773	0.94271
-0.00153	0.08656	1.10082
-0.00152	0.04193	1.31355
-0.00151	0.16571	1.51283
-0.0015	0.15105	1.71297
-0.00149	0.2316	2.02996
-0.00148	0.20218	2.05734
-0.00147	0.37152	2.26684
-0.00146	0.32984	2.56907
-0.00145	0.39765	2.5808
-0.00144	0.35563	2.68331
-0.00143	0.46438	2.71366
-0.00142	0.42372	2.80984
-0.00141	0.48786	2.81016
-0.0014	0.48436	2.75086
-0.00139	0.54349	2.76902
-0.00138	0.48656	2.82954
-0.00137	0.5904	2.89723
-0.00136	0.59307	2.81137
-0.00135	0.65748	2.71262
-0.00134	0.57844	2.733
-0.00133	0.74622	2.72699
-0.00132	0.70876	2.62454
-0.00131	0.87254	2.38074
-0.0013	0.77187	2.49108
-0.00129	0.987	2.24149
-0.00128	0.94762	2.26676
-0.00127	1.07355	2.16647
-0.00126	1.09608	2.1439
-0.00125	1.2843	2.13652
-0.00124	1.35691	2.18445
-0.00123	1.48446	2.05463
-0.00122	1.55987	1.99312
-0.00121	1.6538	1.89796
-0.0012	1.66226	1.91977
-0.00119	1.90514	1.67489
-0.00118	1.79699	1.7768
-0.00117	2.19104	1.70183
-0.00116	1.99894	1.66888
-0.00115	2.17646	1.59309
-0.00114	2.24407	1.64524
-0.00113	2.52244	1.43523
-0.00112	2.22613	1.45592
-0.00111	2.65417	1.32838
-0.0011	2.55766	1.42076
-0.00109	2.68804	1.27264
-0.00108	2.69396	1.17909
-0.00107	2.83041	1.10236
-0.00106	2.70325	1.14037
-0.00105	2.75895	1.00176
-0.00104	2.46497	1.11035
-0.00103	2.85527	0.99144
-0.00102	2.51823	0.98177
-0.00101	2.46344	0.8773
-0.001	2.41088	0.88877
-9.9E-4	2.77268	0.78601
-9.8E-4	2.37423	0.79635
-9.7E-4	2.2031	0.73185
-9.6E-4	2.09907	0.77108
-9.5E-4	2.18333	0.6832
-9.4E-4	1.9641	0.7094
-9.3E-4	2.03424	0.64305
-9.2E-4	1.82915	0.64591
-9.1E-4	1.89633	0.58591
-9E-4	1.64646	0.62818
-8.9E-4	1.61852	0.59302
-8.8E-4	1.66641	0.62694
-8.7E-4	1.43878	0.58372
-8.6E-4	1.3509	0.65917
-8.5E-4	1.19861	0.60541
-8.4E-4	1.27567	0.69815
-8.3E-4	1.1217	0.66787
-8.2E-4	1.17999	0.73815
-8.1E-4	1.10304	0.75613
-8E-4	1.04949	0.82798
-7.9E-4	0.91249	0.79763
-7.8E-4	0.96754	0.8669
-7.7E-4	0.89391	0.86726
-7.6E-4	0.9008	0.90719
-7.5E-4	0.83113	0.90106
-7.4E-4	0.79142	0.95025
-7.3E-4	0.71926	0.92628
-7.2E-4	0.74561	1.02885
-7.1E-4	0.64778	0.97796
-7E-4	0.70855	1.00354
-6.9E-4	0.56361	0.97275
-6.8E-4	0.64202	0.93489
-6.7E-4	0.55304	0.94096
-6.6E-4	0.6347	0.87973
-6.5E-4	0.49261	0.85142
-6.4E-4	0.51885	0.83491
-6.3E-4	0.44159	0.76566
-6.2E-4	0.46287	0.73847
-6.1E-4	0.37863	0.73909
-6E-4	0.41369	0.66967
-5.9E-4	0.35161	0.63873
-5.8E-4	0.37244	0.64706
-5.7E-4	0.28253	0.61371
-5.6E-4	0.36385	0.58767
-5.5E-4	0.27267	0.54314
-5.4E-4	0.32694	0.48125
-5.3E-4	0.2554	0.41971
-5.2E-4	0.26843	0.40298
-5.1E-4	0.21058	0.39891
-5E-4	0.23029	0.34624
-4.9E-4	0.195	0.31655
-4.8E-4	0.21807	0.3102
-4.7E-4	0.17568	0.27841
-4.6E-4	0.1847	0.23429
-4.5E-4	0.18237	0.21126
-4.4E-4	0.16371	0.16597
-4.3E-4	0.1391	0.195
-4.2E-4	0.14683	0.19012
-4.1E-4	0.12383	0.15052
-4E-4	0.11296	0.1207
-3.9E-4	0.08098	0.127
-3.8E-4	0.08982	0.10907
-3.7E-4	0.08223	0.1097
-3.6E-4	0.08901	0.11669
-3.5E-4	0.06849	0.07905
-3.4E-4	0.09022	0.06031
-3.3E-4	0.07403	0.05902
-3.2E-4	0.05152	0.05368
-3.1E-4	0.03901	0.04401
-3E-4	0.04321	0.04947
-2.9E-4	0.04716	0.04588
-2.8E-4	0.05128	0.06299
-2.7E-4	0.06988	0.0712
-2.6E-4	0.02592	0.06287
-2.5E-4	0.0174	0.03627
-2.4E-4	0.02062	0.05273
-2.3E-4	0.02985	0.04777
-2.2E-4	0.06044	0.09334
-2.1E-4	0.05319	0.05835
-2E-4	0.04067	0.04699
-1.9E-4	0.07637	0.04147
-1.8E-4	0.0473	0.04236
-1.7E-4	0.05167	0.04806
-1.6E-4	0.03785	0.06701
-1.5E-4	0.09074	0.05645
-1.4E-4	0.06447	0.11179
-1.3E-4	0.07662	0.05913
-1.2E-4	0.0688	0.10268
-1.1E-4	0.08997	0.07794
-1E-4	0.06184	0.12618
-9E-5	0.11759	0.10309
-8E-5	0.0992	0.12413
-7E-5	0.11577	0.09004
-6E-5	0.09782	0.14461
-5E-5	0.13233	0.07637
-4E-5	0.11047	0.12732
-3E-5	0.12168	0.11703
-2E-5	0.09689	0.165
-1E-5	0.13565	0.12235
0	0.11796	0.161
1E-5	0.14067	0.13016
2E-5	0.13047	0.17556
3E-5	0.14608	0.10804
4E-5	0.12315	0.15397
5E-5	0.12897	0.14739
6E-5	0.12435	0.12856
7E-5	0.15645	0.09397
8E-5	0.09049	0.15809
9E-5	0.11687	0.08529
1E-4	0.09573	0.12956
1.1E-4	0.12876	0.08217
1.2E-4	0.07542	0.14556
1.3E-4	0.12592	0.09641
1.4E-4	0.08923	0.14389
1.5E-4	0.10338	0.07976
1.6E-4	0.07618	0.13465
1.7E-4	0.10887	0.06815
1.8E-4	0.10259	0.09748
1.9E-4	0.09409	0.06792
2E-4	0.06306	0.11906
2.1E-4	0.13156	0.06682
2.2E-4	0.06798	0.12089
2.3E-4	0.09692	0.07044
2.4E-4	0.06063	0.10054
2.5E-4	0.11773	0.07564
2.6E-4	0.06327	0.13989
2.7E-4	0.11096	0.09239
2.8E-4	0.10607	0.15069
2.9E-4	0.1292	0.12131
3E-4	0.0892	0.15052
3.1E-4	0.14627	0.11545
3.2E-4	0.14752	0.18339
3.3E-4	0.15684	0.14064
3.4E-4	0.13922	0.17943
3.5E-4	0.18068	0.14802
3.6E-4	0.15267	0.22507
3.7E-4	0.18981	0.20109
3.8E-4	0.18145	0.25221
3.9E-4	0.21968	0.22713
4E-4	0.20072	0.29061
4.1E-4	0.21631	0.29238
4.2E-4	0.23492	0.29503
4.3E-4	0.27691	0.33912
4.4E-4	0.26093	0.39323
4.5E-4	0.29957	0.39404
4.6E-4	0.32019	0.44034
4.7E-4	0.33971	0.46713
4.8E-4	0.32799	0.54098
4.9E-4	0.42995	0.56264
5E-4	0.39239	0.61277
5.1E-4	0.49087	0.69876
5.2E-4	0.49131	0.79986
5.3E-4	0.52495	0.79872
5.4E-4	0.57009	0.8742
5.5E-4	0.61152	0.92256
5.6E-4	0.61502	0.96357
5.7E-4	0.67829	0.99902
5.8E-4	0.6858	1.05415
5.9E-4	0.69794	1.15543
6E-4	0.75633	1.0859
6.1E-4	0.79952	1.11679
6.2E-4	0.83226	1.05345
6.3E-4	0.83008	1.23396
6.4E-4	0.78588	1.23713
6.5E-4	0.90065	1.36251
6.6E-4	0.88817	1.27825
6.7E-4	0.90066	1.38152
6.8E-4	0.94032	1.22606
6.9E-4	0.94183	1.3034
7E-4	0.96841	1.28018
7.1E-4	1.02396	1.26431
7.2E-4	1.02126	1.32621
7.3E-4	1.07334	1.28318
7.4E-4	1.04013	1.18996
7.5E-4	1.08382	1.28264
7.6E-4	1.11065	1.23465
7.7E-4	1.15077	1.27952
7.8E-4	1.20355	1.18862
7.9E-4	1.19683	1.1603
8E-4	1.28234	1.09486
8.1E-4	1.32455	1.11253
8.2E-4	1.42399	1.10018
8.3E-4	1.44878	1.04151
8.4E-4	1.4466	0.99733
8.5E-4	1.55362	0.98581
8.6E-4	1.61621	0.93748
8.7E-4	1.63872	0.90704
8.8E-4	1.8376	0.82062
8.9E-4	1.78878	0.87256
9E-4	1.81108	0.82649
9.1E-4	1.84596	0.78146
9.2E-4	1.96803	0.79638
9.3E-4	1.97562	0.79869
9.4E-4	2.06484	0.80385
9.5E-4	2.17427	0.86387
9.6E-4	2.24958	0.78771
9.7E-4	2.219	0.7714
9.8E-4	2.37435	0.72441
9.9E-4	2.32941	0.75415
0.001	2.39843	0.69762
0.00101	2.51023	0.71527
0.00102	2.45222	0.67203
0.00103	2.48678	0.65846
0.00104	2.50006	0.66477
0.00105	2.55839	0.71752
0.00106	2.40256	0.70282
0.00107	2.32119	0.71466
0.00108	2.38696	0.70302
0.00109	2.18855	0.682
0.0011	2.29041	0.70142
0.00111	1.9507	0.67537
0.00112	1.81202	0.71448
0.00113	1.82053	0.68438
0.00114	1.72583	0.66291
0.00115	1.6137	0.6704
0.00116	1.44005	0.67482
0.00117	1.49687	0.68664
0.00118	1.33252	0.77361
0.00119	1.05023	0.72463
0.0012	0.98766	0.80055
0.00121	0.78059	0.86052
0.00122	0.76889	0.89573
0.00123	0.56891	0.94663
0.00124	0.46834	0.9492
0.00125	0.33916	0.98594
0.00126	0.28953	1.04619
0.00127	0.17228	1.03903
0.00128	0.17403	1.19809
0.00129	0.0331	1.21982
0.0013	0.0106	1.28638
0.00131	-0.04082	1.34319
0.00132	-0.08606	1.40332
0.00133	-0.1775	1.50001
0.00134	-0.17259	1.59621
0.00135	-0.24816	1.55637
0.00136	-0.23191	1.81166
0.00137	-0.2421	1.72021
0.00138	-0.25149	1.96299
0.00139	-0.28635	1.81334
0.0014	-0.28118	1.99276
0.00141	-0.28592	1.77111
0.00142	-0.28563	1.93647
0.00143	-0.30842	1.7774
0.00144	-0.28285	1.8012
0.00145	-0.34293	1.66862
0.00146	-0.3342	1.64695
0.00147	-0.35999	1.41857
0.00148	-0.28379	1.4052
0.00149	-0.37953	1.18391
0.0015	-0.35409	1.04778
0.00151	-0.43811	0.88968
0.00152	-0.41733	0.70665
0.00153	-0.4935	0.54401
0.00154	-0.46645	0.43799
0.00155	-0.55743	0.30078
0.00156	-0.53492	0.00899
0.00157	-0.58957	-0.11387
0.00158	-0.56431	-0.31318
0.00159	-0.63459	-0.3998
0.0016	-0.63941	-0.64983
0.00161	-0.67426	-0.66957
0.00162	-0.67563	-0.84528
0.00163	-0.72557	-0.92627
0.00164	-0.69892	-1.11156
0.00165	-0.78212	-1.05453
0.00166	-0.73594	-1.25242
0.00167	-0.74751	-1.2
0.00168	-0.73753	-1.31688
0.00169	-0.79411	-1.28708
0.0017	-0.78482	-1.37971
0.00171	-0.82939	-1.3252
0.00172	-0.76375	-1.45253
0.00173	-0.82176	-1.3634
0.00174	-0.74608	-1.46027
0.00175	-0.74558	-1.29274
0.00176	-0.67011	-1.30644
0.00177	-0.71033	-1.26486
0.00178	-0.71315	-1.24449
0.00179	-0.68042	-1.18015
0.0018	-0.65072	-1.15475
0.00181	-0.62553	-1.09144
0.00182	-0.59377	-1.07278
0.00183	-0.56779	-0.98427
0.00184	-0.5291	-0.95434
0.00185	-0.54617	-0.8805
0.00186	-0.46956	-0.88786
0.00187	-0.46918	-0.76516
0.00188	-0.3995	-0.68483
0.00189	-0.43748	-0.65702
0.0019	-0.33219	-0.5893
0.00191	-0.37617	-0.57747
0.00192	-0.23833	-0.44749
0.00193	-0.25547	-0.32545
0.00194	-0.14229	-0.27845
0.00195	-0.15259	-0.23407
0.00196	-0.01896	-0.12715
0.00197	-2.957E-4	-0.1098
0.00198	0.17616	0.07208
0.00199	0.14408	0.14167
0.002	0.2798	0.34823
0.00201	0.36617	0.35784
0.00202	0.49329	0.46639
0.00203	0.53392	0.58411
0.00204	0.76305	0.85329
0.00205	0.7707	0.89071
0.00206	1.0547	1.06377
0.00207	0.99863	1.26244
0.00208	1.17492	1.31061
0.00209	1.27689	1.4572
0.0021	1.53744	1.55461
0.00211	1.4047	1.64263
0.00212	1.63693	1.75556
0.00213	1.56789	1.93183
0.00214	1.80006	1.87893
0.00215	1.87816	2.04555
0.00216	1.9408	1.98842
0.00217	1.59362	2.08055
0.00218	1.93998	2.00113
0.00219	1.64823	1.92244
0.0022	1.88829	1.88739
0.00221	1.7213	1.79607
0.00222	1.87158	1.66804
0.00223	1.56238	1.7307
0.00224	1.77732	1.44273
0.00225	1.42347	1.51886
0.00226	1.56238	1.31326
0.00227	1.33513	1.27757
0.00228	1.40072	1.12842
0.00229	1.2295	1.11297
0.0023	1.32871	0.95037
0.00231	1.01405	1.04619
0.00232	1.10743	0.93103
0.00233	0.94182	0.87706
0.00234	1.03129	0.78662
0.00235	0.74666	0.85689
0.00236	0.96722	0.74831
0.00237	0.75139	0.75548
0.00238	0.91112	0.65865
0.00239	0.75746	0.83415
0.0024	0.8699	0.71384
0.00241	0.76875	0.70975
0.00242	0.87699	0.68482
0.00243	0.74455	0.83241
0.00244	0.87227	0.75117
0.00245	0.74393	0.9131
0.00246	0.9134	0.77107
0.00247	0.75543	0.90741
0.00248	0.93647	0.83111
0.00249	0.75101	0.93541
0.0025	0.90479	0.82183
0.00251	0.78378	1.0156
0.00252	1.00076	0.87448
0.00253	0.8617	1.00681
0.00254	1.05409	0.89459
0.00255	0.88433	0.97957
0.00256	1.03725	0.90863
0.00257	0.94507	0.99415
0.00258	1.03982	0.9601
0.00259	0.92791	1.06158
0.0026	1.08503	1.03177
0.00261	0.8792	1.0501
0.00262	1.01211	0.95253
0.00263	0.84316	1.05785
0.00264	0.98033	0.84867
0.00265	0.8056	1.00979
0.00266	0.92446	0.86304
0.00267	0.79841	0.99183
0.00268	0.90959	0.83253
0.00269	0.78862	0.93797
0.0027	0.87817	0.85495
0.00271	0.7214	0.96104
0.00272	0.93437	0.82056
0.00273	0.76853	0.96223
0.00274	0.87607	0.85069
0.00275	0.73757	0.90871
0.00276	0.83624	0.80545
0.00277	0.74528	0.83782
0.00278	0.83995	0.71023
0.00279	0.69639	0.80417
0.0028	0.79675	0.7776
0.00281	0.75463	0.81795
0.00282	0.78888	0.73176
0.00283	0.70133	0.80264
0.00284	0.79622	0.75672
0.00285	0.72211	0.81737
0.00286	0.7793	0.70991
0.00287	0.73951	0.82201
0.00288	0.72968	0.74715
0.00289	0.70449	0.78698
0.0029	0.73846	0.69779
0.00291	0.69624	0.77795
0.00292	0.75841	0.68066
0.00293	0.67569	0.7806
0.00294	0.77419	0.67161
0.00295	0.69715	0.73287
0.00296	0.80006	0.69766
0.00297	0.71908	0.71903
0.00298	0.78561	0.69178
0.00299	0.73061	0.77528
0.003	0.78442	0.75199
0.00301	0.72755	0.74915
0.00302	0.7898	0.7434
0.00303	0.7135	0.78487
0.00304	0.7369	0.74863
0.00305	0.70224	0.74264
0.00306	0.7236	0.74161
0.00307	0.70396	0.71884
0.00308	0.7099	0.66872
0.00309	0.65597	0.72604
0.0031	0.72054	0.71236
0.00311	0.689	0.72047
0.00312	0.70422	0.76696
0.00313	0.70253	0.71178
0.00314	0.77017	0.7338
0.00315	0.66771	0.69808
0.00316	0.70238	0.73024
0.00317	0.70889	0.67785
0.00318	0.73772	0.80259
0.00319	0.64134	0.7134
0.0032	0.75322	0.7356
0.00321	0.67798	0.65156
0.00322	0.71893	0.74814
0.00323	0.67085	0.66002
0.00324	0.73191	0.7612
0.00325	0.65151	0.67875
0.00326	0.6811	0.75592
0.00327	0.68788	0.69797
0.00328	0.73576	0.72819
0.00329	0.67629	0.70233
0.0033	0.78303	0.72177
0.00331	0.65336	0.63419
0.00332	0.73523	0.69476
0.00333	0.6909	0.63572
0.00334	0.70935	0.71204
0.00335	0.64935	0.67114
0.00336	0.76621	0.70675
0.00337	0.68988	0.65693
0.00338	0.68425	0.70588
0.00339	0.66014	0.66364
0.0034	0.76084	0.69419
0.00341	0.5834	0.68341
0.00342	0.67396	0.76997
0.00343	0.66867	0.67192
0.00344	0.79481	0.69397
0.00345	0.69365	0.63157
0.00346	0.72043	0.67306
0.00347	0.65848	0.66907
0.00348	0.77623	0.7124
0.00349	0.60139	0.67501
0.0035	0.70201	0.7206
0.00351	0.64454	0.60028
0.00352	0.71085	0.74522
0.00353	0.60451	0.65651
0.00354	0.72542	0.72045
0.00355	0.63113	0.64342
0.00356	0.71459	0.66689
0.00357	0.63821	0.66878
0.00358	0.74384	0.66816
0.00359	0.66659	0.63842
0.0036	0.71012	0.73621
0.00361	0.63748	0.64942
0.00362	0.68517	0.69656
0.00363	0.62054	0.63469
0.00364	0.70958	0.77928
0.00365	0.67169	0.59329
0.00366	0.68282	0.72848
0.00367	0.60468	0.66287
0.00368	0.69891	0.76525
0.00369	0.67666	0.64028
0.0037	0.75346	0.71334
0.00371	0.69802	0.5839
0.00372	0.73757	0.64121
0.00373	0.68168	0.58362
0.00374	0.68529	0.67873
0.00375	0.68746	0.63763
0.00376	0.69239	0.72773
0.00377	0.6448	0.62391
0.00378	0.60703	0.68068
0.00379	0.68391	0.63532
0.0038	0.63215	0.71963
0.00381	0.66354	0.6108
0.00382	0.68204	0.70071
0.00383	0.69508	0.61216
0.00384	0.61311	0.64998
0.00385	0.65989	0.54674
0.00386	0.68877	0.6802
0.00387	0.69317	0.61006
0.00388	0.62104	0.69609
0.00389	0.70064	0.57518
0.0039	0.67405	0.73513
0.00391	0.68714	0.64752
0.00392	0.62956	0.73229
0.00393	0.68685	0.62664
0.00394	0.55821	0.7487
0.00395	0.631	0.63165
0.00396	0.63677	0.63274
0.00397	0.72172	0.63914
0.00398	0.64014	0.70174
0.00399	0.69292	0.55554
0.004	0.63681	0.66345
