# Supplementary material for: Robustness of Majorana modes to a disorder potential in atomic chains on a superconducting Rashba alloy
Source: Nat Phys. 2026 May 26;22(7):1050–6. doi: 10.1038/s41567-026-03322-3 (PMC13423794; doi:10.1038/s41567-026-03322-3)
Supplement: Supplementary file 4 — Source data for Fig. 4. [file 41567_2026_3322_MOESM4_ESM.txt]

Figure 4
Column 1: [Fig 4a] Energy values in meV.
Column 2: [Fig 4a] DOS STD values.
Column 3: [Fig 4a] DOS mean values.
Column 4: [Fig 4a] Energy values in meV.
Column 5: [Fig 4b] DOS STD values.
Column 6: [Fig 4b] DOS mean values.
Column 7: [Fig 4c] Energy values in meV.
Column 8: [Fig 4c] DOS STD values.
Column 9: [Fig 4c] DOS mean values.
[Data]
-5.0000E-01	5.8289E-03	4.9993E-02	-5.0000E-01	7.9489E-03	8.7699E-02	-5.0000E-01	8.6667E-03	8.7734E-02
-4.9900E-01	5.9319E-03	5.0715E-02	-4.9900E-01	8.2662E-03	8.9593E-02	-4.9900E-01	9.0268E-03	8.9632E-02
-4.9800E-01	6.0382E-03	5.1455E-02	-4.9800E-01	8.6013E-03	9.1558E-02	-4.9800E-01	9.4077E-03	9.1601E-02
-4.9700E-01	6.1478E-03	5.2214E-02	-4.9700E-01	8.9556E-03	9.3596E-02	-4.9700E-01	9.8110E-03	9.3643E-02
-4.9600E-01	6.2610E-03	5.2993E-02	-4.9600E-01	9.3306E-03	9.5711E-02	-4.9600E-01	1.0239E-02	9.5764E-02
-4.9500E-01	6.3778E-03	5.3791E-02	-4.9500E-01	9.7280E-03	9.7909E-02	-4.9500E-01	1.0692E-02	9.7966E-02
-4.9400E-01	6.4985E-03	5.4610E-02	-4.9400E-01	1.0150E-02	1.0019E-01	-4.9400E-01	1.1174E-02	1.0026E-01
-4.9300E-01	6.6232E-03	5.5451E-02	-4.9300E-01	1.0597E-02	1.0257E-01	-4.9300E-01	1.1686E-02	1.0264E-01
-4.9200E-01	6.7522E-03	5.6313E-02	-4.9200E-01	1.1073E-02	1.0504E-01	-4.9200E-01	1.2231E-02	1.0512E-01
-4.9100E-01	6.8855E-03	5.7199E-02	-4.9100E-01	1.1580E-02	1.0762E-01	-4.9100E-01	1.2812E-02	1.0770E-01
-4.9000E-01	7.0235E-03	5.8109E-02	-4.9000E-01	1.2121E-02	1.1030E-01	-4.9000E-01	1.3432E-02	1.1039E-01
-4.8900E-01	7.1664E-03	5.9043E-02	-4.8900E-01	1.2698E-02	1.1310E-01	-4.8900E-01	1.4095E-02	1.1320E-01
-4.8800E-01	7.3144E-03	6.0003E-02	-4.8800E-01	1.3315E-02	1.1603E-01	-4.8800E-01	1.4803E-02	1.1613E-01
-4.8700E-01	7.4677E-03	6.0990E-02	-4.8700E-01	1.3976E-02	1.1908E-01	-4.8700E-01	1.5562E-02	1.1919E-01
-4.8600E-01	7.6267E-03	6.2005E-02	-4.8600E-01	1.4686E-02	1.2228E-01	-4.8600E-01	1.6376E-02	1.2240E-01
-4.8500E-01	7.7915E-03	6.3049E-02	-4.8500E-01	1.5449E-02	1.2562E-01	-4.8500E-01	1.7250E-02	1.2575E-01
-4.8400E-01	7.9627E-03	6.4122E-02	-4.8400E-01	1.6271E-02	1.2913E-01	-4.8400E-01	1.8191E-02	1.2926E-01
-4.8300E-01	8.1403E-03	6.5227E-02	-4.8300E-01	1.7159E-02	1.3281E-01	-4.8300E-01	1.9205E-02	1.3295E-01
-4.8200E-01	8.3249E-03	6.6364E-02	-4.8200E-01	1.8120E-02	1.3667E-01	-4.8200E-01	2.0300E-02	1.3682E-01
-4.8100E-01	8.5169E-03	6.7536E-02	-4.8100E-01	1.9163E-02	1.4073E-01	-4.8100E-01	2.1484E-02	1.4089E-01
-4.8000E-01	8.7165E-03	6.8742E-02	-4.8000E-01	2.0300E-02	1.4501E-01	-4.8000E-01	2.2767E-02	1.4518E-01
-4.7900E-01	8.9242E-03	6.9986E-02	-4.7900E-01	2.1541E-02	1.4952E-01	-4.7900E-01	2.4161E-02	1.4969E-01
-4.7800E-01	9.1406E-03	7.1268E-02	-4.7800E-01	2.2901E-02	1.5428E-01	-4.7800E-01	2.5677E-02	1.5446E-01
-4.7700E-01	9.3661E-03	7.2590E-02	-4.7700E-01	2.4399E-02	1.5932E-01	-4.7700E-01	2.7332E-02	1.5950E-01
-4.7600E-01	9.6013E-03	7.3954E-02	-4.7600E-01	2.6056E-02	1.6465E-01	-4.7600E-01	2.9140E-02	1.6484E-01
-4.7500E-01	9.8467E-03	7.5361E-02	-4.7500E-01	2.7897E-02	1.7032E-01	-4.7500E-01	3.1124E-02	1.7050E-01
-4.7400E-01	1.0103E-02	7.6815E-02	-4.7400E-01	2.9956E-02	1.7634E-01	-4.7400E-01	3.3304E-02	1.7651E-01
-4.7300E-01	1.0371E-02	7.8316E-02	-4.7300E-01	3.2274E-02	1.8276E-01	-4.7300E-01	3.5708E-02	1.8292E-01
-4.7200E-01	1.0651E-02	7.9867E-02	-4.7200E-01	3.4905E-02	1.8963E-01	-4.7200E-01	3.8367E-02	1.8975E-01
-4.7100E-01	1.0944E-02	8.1471E-02	-4.7100E-01	3.7916E-02	1.9699E-01	-4.7100E-01	4.1318E-02	1.9706E-01
-4.7000E-01	1.1252E-02	8.3131E-02	-4.7000E-01	4.1402E-02	2.0490E-01	-4.7000E-01	4.4605E-02	2.0490E-01
-4.6900E-01	1.1574E-02	8.4848E-02	-4.6900E-01	4.5486E-02	2.1344E-01	-4.6900E-01	4.8283E-02	2.1333E-01
-4.6800E-01	1.1912E-02	8.6625E-02	-4.6800E-01	5.0341E-02	2.2269E-01	-4.6800E-01	5.2414E-02	2.2243E-01
-4.6700E-01	1.2267E-02	8.8467E-02	-4.6700E-01	5.6215E-02	2.3276E-01	-4.6700E-01	5.7076E-02	2.3228E-01
-4.6600E-01	1.2641E-02	9.0376E-02	-4.6600E-01	6.3463E-02	2.4378E-01	-4.6600E-01	6.2365E-02	2.4298E-01
-4.6500E-01	1.3034E-02	9.2356E-02	-4.6500E-01	7.2621E-02	2.5593E-01	-4.6500E-01	6.8401E-02	2.5467E-01
-4.6400E-01	1.3448E-02	9.4410E-02	-4.6400E-01	8.4503E-02	2.6944E-01	-4.6400E-01	7.5333E-02	2.6749E-01
-4.6300E-01	1.3885E-02	9.6543E-02	-4.6300E-01	1.0039E-01	2.8461E-01	-4.6300E-01	8.3351E-02	2.8165E-01
-4.6200E-01	1.4347E-02	9.8760E-02	-4.6200E-01	1.2234E-01	3.0186E-01	-4.6200E-01	9.2713E-02	2.9737E-01
-4.6100E-01	1.4835E-02	1.0106E-01	-4.6100E-01	1.5368E-01	3.2181E-01	-4.6100E-01	1.0377E-01	3.1493E-01
-4.6000E-01	1.5351E-02	1.0346E-01	-4.6000E-01	1.9976E-01	3.4535E-01	-4.6000E-01	1.1701E-01	3.3465E-01
-4.5900E-01	1.5899E-02	1.0596E-01	-4.5900E-01	2.6853E-01	3.7373E-01	-4.5900E-01	1.3311E-01	3.5697E-01
-4.5800E-01	1.6481E-02	1.0856E-01	-4.5800E-01	3.6851E-01	4.0841E-01	-4.5800E-01	1.5292E-01	3.8260E-01
-4.5700E-01	1.7100E-02	1.1127E-01	-4.5700E-01	4.9575E-01	4.4978E-01	-4.5700E-01	1.7773E-01	4.1256E-01
-4.5600E-01	1.7759E-02	1.1410E-01	-4.5600E-01	6.0270E-01	4.9416E-01	-4.5600E-01	2.0947E-01	4.4816E-01
-4.5500E-01	1.8463E-02	1.1706E-01	-4.5500E-01	6.0986E-01	5.3496E-01	-4.5500E-01	2.5110E-01	4.9119E-01
-4.5400E-01	1.9215E-02	1.2015E-01	-4.5400E-01	5.2694E-01	5.7488E-01	-4.5400E-01	3.0673E-01	5.4393E-01
-4.5300E-01	2.0021E-02	1.2338E-01	-4.5300E-01	4.5576E-01	6.2607E-01	-4.5300E-01	3.8202E-01	6.0920E-01
-4.5200E-01	2.0886E-02	1.2677E-01	-4.5200E-01	4.6427E-01	6.9776E-01	-4.5200E-01	4.8720E-01	6.9138E-01
-4.5100E-01	2.1818E-02	1.3032E-01	-4.5100E-01	5.5524E-01	7.9328E-01	-4.5100E-01	6.3758E-01	7.9715E-01
-4.5000E-01	2.2822E-02	1.3405E-01	-4.5000E-01	7.0222E-01	9.1087E-01	-4.5000E-01	8.4577E-01	9.3284E-01
-4.4900E-01	2.3910E-02	1.3797E-01	-4.4900E-01	8.8477E-01	1.0463E+00	-4.4900E-01	1.1161E+00	1.1025E+00
-4.4800E-01	2.5090E-02	1.4210E-01	-4.4800E-01	1.0903E+00	1.1949E+00	-4.4800E-01	1.4196E+00	1.3045E+00
-4.4700E-01	2.6376E-02	1.4645E-01	-4.4700E-01	1.2912E+00	1.3515E+00	-4.4700E-01	1.6844E+00	1.5209E+00
-4.4600E-01	2.7783E-02	1.5104E-01	-4.4600E-01	1.4712E+00	1.5139E+00	-4.4600E-01	1.8914E+00	1.7328E+00
-4.4500E-01	2.9327E-02	1.5590E-01	-4.4500E-01	1.6654E+00	1.6869E+00	-4.4500E-01	2.0935E+00	1.9427E+00
-4.4400E-01	3.1032E-02	1.6104E-01	-4.4400E-01	1.8154E+00	1.8658E+00	-4.4400E-01	2.3309E+00	2.1652E+00
-4.4300E-01	3.2924E-02	1.6650E-01	-4.4300E-01	1.8692E+00	2.0452E+00	-4.4300E-01	2.6244E+00	2.4075E+00
-4.4200E-01	3.5037E-02	1.7230E-01	-4.4200E-01	1.8866E+00	2.2317E+00	-4.4200E-01	2.9971E+00	2.6587E+00
-4.4100E-01	3.7416E-02	1.7849E-01	-4.4100E-01	1.9645E+00	2.4337E+00	-4.4100E-01	3.3851E+00	2.8904E+00
-4.4000E-01	4.0115E-02	1.8511E-01	-4.4000E-01	2.1763E+00	2.6593E+00	-4.4000E-01	3.5265E+00	3.0654E+00
-4.3900E-01	4.3210E-02	1.9219E-01	-4.3900E-01	2.4666E+00	2.9054E+00	-4.3900E-01	3.3612E+00	3.1919E+00
-4.3800E-01	4.6800E-02	1.9982E-01	-4.3800E-01	2.7171E+00	3.1664E+00	-4.3800E-01	3.1721E+00	3.3246E+00
-4.3700E-01	5.1021E-02	2.0804E-01	-4.3700E-01	2.9925E+00	3.4634E+00	-4.3700E-01	2.9993E+00	3.4843E+00
-4.3600E-01	5.6065E-02	2.1696E-01	-4.3600E-01	3.3031E+00	3.7885E+00	-4.3600E-01	2.8391E+00	3.6689E+00
-4.3500E-01	6.2209E-02	2.2667E-01	-4.3500E-01	3.5215E+00	4.0777E+00	-4.3500E-01	2.8328E+00	3.8836E+00
-4.3400E-01	6.9860E-02	2.3732E-01	-4.3400E-01	3.6038E+00	4.2879E+00	-4.3400E-01	2.9865E+00	4.1185E+00
-4.3300E-01	7.9630E-02	2.4908E-01	-4.3300E-01	3.6465E+00	4.4366E+00	-4.3300E-01	3.1027E+00	4.3329E+00
-4.3200E-01	9.2469E-02	2.6217E-01	-4.3200E-01	3.7963E+00	4.5668E+00	-4.3200E-01	3.0938E+00	4.4983E+00
-4.3100E-01	1.0988E-01	2.7692E-01	-4.3100E-01	3.8874E+00	4.6952E+00	-4.3100E-01	3.0271E+00	4.6141E+00
-4.3000E-01	1.3430E-01	2.9377E-01	-4.3000E-01	3.9871E+00	4.8621E+00	-4.3000E-01	2.9435E+00	4.6982E+00
-4.2900E-01	1.6965E-01	3.1339E-01	-4.2900E-01	4.1370E+00	5.0713E+00	-4.2900E-01	2.8125E+00	4.7817E+00
-4.2800E-01	2.2218E-01	3.3671E-01	-4.2800E-01	4.0562E+00	5.2693E+00	-4.2800E-01	2.6865E+00	4.8968E+00
-4.2700E-01	3.0064E-01	3.6503E-01	-4.2700E-01	3.8730E+00	5.4848E+00	-4.2700E-01	2.6591E+00	5.0480E+00
-4.2600E-01	4.1217E-01	3.9963E-01	-4.2600E-01	3.9190E+00	5.7930E+00	-4.2600E-01	2.6741E+00	5.2102E+00
-4.2500E-01	5.4310E-01	4.3985E-01	-4.2500E-01	4.2035E+00	6.1800E+00	-4.2500E-01	2.6346E+00	5.3518E+00
-4.2400E-01	6.2802E-01	4.8009E-01	-4.2400E-01	4.5727E+00	6.5265E+00	-4.2400E-01	2.5911E+00	5.4747E+00
-4.2300E-01	5.9760E-01	5.1467E-01	-4.2300E-01	4.7800E+00	6.6956E+00	-4.2300E-01	2.5805E+00	5.6076E+00
-4.2200E-01	4.9760E-01	5.4977E-01	-4.2200E-01	4.6632E+00	6.6736E+00	-4.2200E-01	2.5904E+00	5.7755E+00
-4.2100E-01	4.2767E-01	5.9725E-01	-4.2100E-01	4.3479E+00	6.5882E+00	-4.2100E-01	2.6541E+00	5.9847E+00
-4.2000E-01	4.3635E-01	6.6445E-01	-4.2000E-01	4.2845E+00	6.5904E+00	-4.2000E-01	2.7806E+00	6.2201E+00
-4.1900E-01	5.2068E-01	7.5392E-01	-4.1900E-01	4.7121E+00	6.7412E+00	-4.1900E-01	3.0043E+00	6.4808E+00
-4.1800E-01	6.5796E-01	8.6431E-01	-4.1800E-01	5.1848E+00	6.9503E+00	-4.1800E-01	3.3464E+00	6.7740E+00
-4.1700E-01	8.2642E-01	9.9142E-01	-4.1700E-01	5.2429E+00	7.1074E+00	-4.1700E-01	3.7097E+00	7.0874E+00
-4.1600E-01	1.0211E+00	1.1317E+00	-4.1600E-01	5.0333E+00	7.2927E+00	-4.1600E-01	3.9201E+00	7.3993E+00
-4.1500E-01	1.2348E+00	1.2839E+00	-4.1500E-01	4.8481E+00	7.6569E+00	-4.1500E-01	3.9270E+00	7.7150E+00
-4.1400E-01	1.4329E+00	1.4439E+00	-4.1400E-01	4.8980E+00	8.2474E+00	-4.1400E-01	3.9586E+00	8.1046E+00
-4.1300E-01	1.6333E+00	1.6132E+00	-4.1300E-01	5.2672E+00	9.0250E+00	-4.1300E-01	4.1199E+00	8.5997E+00
-4.1200E-01	1.8037E+00	1.7896E+00	-4.1200E-01	5.8592E+00	9.8577E+00	-4.1200E-01	4.3929E+00	9.1486E+00
-4.1100E-01	1.8693E+00	1.9642E+00	-4.1100E-01	6.1594E+00	1.0481E+01	-4.1100E-01	4.6769E+00	9.6953E+00
-4.1000E-01	1.8818E+00	2.1438E+00	-4.1000E-01	5.6777E+00	1.0693E+01	-4.1000E-01	4.7995E+00	1.0228E+01
-4.0900E-01	1.9663E+00	2.3437E+00	-4.0900E-01	4.8219E+00	1.0612E+01	-4.0900E-01	4.8335E+00	1.0785E+01
-4.0800E-01	2.1847E+00	2.5702E+00	-4.0800E-01	4.4583E+00	1.0531E+01	-4.0800E-01	4.9532E+00	1.1388E+01
-4.0700E-01	2.4676E+00	2.8100E+00	-4.0700E-01	4.7704E+00	1.0629E+01	-4.0700E-01	5.0721E+00	1.1980E+01
-4.0600E-01	2.6915E+00	3.0501E+00	-4.0600E-01	5.1347E+00	1.0869E+01	-4.0600E-01	5.1925E+00	1.2525E+01
-4.0500E-01	2.9401E+00	3.3213E+00	-4.0500E-01	5.2534E+00	1.1188E+01	-4.0500E-01	5.4147E+00	1.3039E+01
-4.0400E-01	3.2504E+00	3.6320E+00	-4.0400E-01	5.3969E+00	1.1653E+01	-4.0400E-01	5.6363E+00	1.3504E+01
-4.0300E-01	3.4996E+00	3.9236E+00	-4.0300E-01	5.7131E+00	1.2257E+01	-4.0300E-01	5.7160E+00	1.3868E+01
-4.0200E-01	3.6319E+00	4.1480E+00	-4.0200E-01	5.8069E+00	1.2795E+01	-4.0200E-01	5.6688E+00	1.4169E+01
-4.0100E-01	3.6884E+00	4.3074E+00	-4.0100E-01	5.5627E+00	1.3177E+01	-4.0100E-01	5.5166E+00	1.4474E+01
-4.0000E-01	3.7714E+00	4.4342E+00	-4.0000E-01	5.3408E+00	1.3614E+01	-4.0000E-01	5.3395E+00	1.4762E+01
-3.9900E-01	3.8232E+00	4.5600E+00	-3.9900E-01	5.4481E+00	1.4333E+01	-3.9900E-01	5.1189E+00	1.4991E+01
-3.9800E-01	3.9530E+00	4.7297E+00	-3.9800E-01	5.8571E+00	1.5276E+01	-3.9800E-01	4.8928E+00	1.5228E+01
-3.9700E-01	4.0935E+00	4.9261E+00	-3.9700E-01	6.4854E+00	1.6197E+01	-3.9700E-01	4.8481E+00	1.5543E+01
-3.9600E-01	3.9334E+00	5.0931E+00	-3.9600E-01	6.9522E+00	1.6891E+01	-3.9600E-01	4.9125E+00	1.5853E+01
-3.9500E-01	3.6999E+00	5.2809E+00	-3.9500E-01	6.8050E+00	1.7334E+01	-3.9500E-01	4.8653E+00	1.6000E+01
-3.9400E-01	3.7718E+00	5.5617E+00	-3.9400E-01	6.2838E+00	1.7487E+01	-3.9400E-01	4.6372E+00	1.5941E+01
-3.9300E-01	4.1093E+00	5.9006E+00	-3.9300E-01	5.7306E+00	1.6999E+01	-3.9300E-01	4.3328E+00	1.5808E+01
-3.9200E-01	4.5022E+00	6.1783E+00	-3.9200E-01	5.1844E+00	1.5757E+01	-3.9200E-01	4.0102E+00	1.5759E+01
-3.9100E-01	4.6638E+00	6.2891E+00	-3.9100E-01	4.4855E+00	1.4282E+01	-3.9100E-01	3.6751E+00	1.5749E+01
-3.9000E-01	4.4430E+00	6.2480E+00	-3.9000E-01	3.6793E+00	1.3289E+01	-3.9000E-01	3.3614E+00	1.5577E+01
-3.8900E-01	4.1383E+00	6.1889E+00	-3.8900E-01	3.2730E+00	1.3194E+01	-3.8900E-01	3.1741E+00	1.5284E+01
-3.8800E-01	4.2220E+00	6.2391E+00	-3.8800E-01	3.4580E+00	1.3957E+01	-3.8800E-01	3.1982E+00	1.5207E+01
-3.8700E-01	4.6924E+00	6.4172E+00	-3.8700E-01	4.0283E+00	1.5221E+01	-3.8700E-01	3.2885E+00	1.5397E+01
-3.8600E-01	5.0038E+00	6.6145E+00	-3.8600E-01	4.7632E+00	1.6523E+01	-3.8600E-01	3.2543E+00	1.5445E+01
-3.8500E-01	5.0059E+00	6.7878E+00	-3.8500E-01	5.0867E+00	1.7489E+01	-3.8500E-01	3.1334E+00	1.5019E+01
-3.8400E-01	5.0114E+00	7.0564E+00	-3.8400E-01	4.6817E+00	1.7986E+01	-3.8400E-01	2.9004E+00	1.4335E+01
-3.8300E-01	5.0017E+00	7.4859E+00	-3.8300E-01	3.9437E+00	1.7806E+01	-3.8300E-01	2.6420E+00	1.3889E+01
-3.8200E-01	5.0644E+00	8.0549E+00	-3.8200E-01	3.7493E+00	1.6641E+01	-3.8200E-01	2.5232E+00	1.3748E+01
-3.8100E-01	5.4185E+00	8.7155E+00	-3.8100E-01	4.0033E+00	1.4652E+01	-3.8100E-01	2.5269E+00	1.3550E+01
-3.8000E-01	5.9139E+00	9.3157E+00	-3.8000E-01	3.8689E+00	1.2469E+01	-3.8000E-01	2.5379E+00	1.3049E+01
-3.7900E-01	5.9263E+00	9.6059E+00	-3.7900E-01	3.2521E+00	1.0721E+01	-3.7900E-01	2.4447E+00	1.2471E+01
-3.7800E-01	5.2128E+00	9.5065E+00	-3.7800E-01	2.6344E+00	9.7628E+00	-3.7800E-01	2.3959E+00	1.2120E+01
-3.7700E-01	4.4127E+00	9.2255E+00	-3.7700E-01	2.4018E+00	9.6266E+00	-3.7700E-01	2.4484E+00	1.1860E+01
-3.7600E-01	4.1943E+00	9.0240E+00	-3.7600E-01	2.4047E+00	1.0044E+01	-3.7600E-01	2.4617E+00	1.1369E+01
-3.7500E-01	4.4799E+00	9.0025E+00	-3.7500E-01	2.3645E+00	1.0520E+01	-3.7500E-01	2.3068E+00	1.0594E+01
-3.7400E-01	4.6652E+00	9.0832E+00	-3.7400E-01	2.1945E+00	1.0550E+01	-3.7400E-01	2.0732E+00	9.7423E+00
-3.7300E-01	4.6043E+00	9.2259E+00	-3.7300E-01	1.9856E+00	9.8540E+00	-3.7300E-01	1.8966E+00	8.8405E+00
-3.7200E-01	4.7187E+00	9.5464E+00	-3.7200E-01	1.8541E+00	8.4818E+00	-3.7200E-01	1.7331E+00	7.7684E+00
-3.7100E-01	5.1291E+00	1.0144E+01	-3.7100E-01	1.6530E+00	6.8123E+00	-3.7100E-01	1.5288E+00	6.5527E+00
-3.7000E-01	5.3921E+00	1.0974E+01	-3.7000E-01	1.3058E+00	5.2848E+00	-3.7000E-01	1.2782E+00	5.3500E+00
-3.6900E-01	5.3867E+00	1.1943E+01	-3.6900E-01	9.5432E-01	4.1045E+00	-3.6900E-01	1.0043E+00	4.2844E+00
-3.6800E-01	5.5547E+00	1.2977E+01	-3.6800E-01	6.8832E-01	3.2546E+00	-3.6800E-01	7.5450E-01	3.4203E+00
-3.6700E-01	5.9826E+00	1.3859E+01	-3.6700E-01	5.0738E-01	2.6475E+00	-3.6700E-01	5.6151E-01	2.7657E+00
-3.6600E-01	6.3647E+00	1.4316E+01	-3.6600E-01	3.8631E-01	2.2056E+00	-3.6600E-01	4.2486E-01	2.2834E+00
-3.6500E-01	6.4267E+00	1.4317E+01	-3.6500E-01	3.0367E-01	1.8751E+00	-3.6500E-01	3.2996E-01	1.9256E+00
-3.6400E-01	6.2268E+00	1.4153E+01	-3.6400E-01	2.4546E-01	1.6212E+00	-3.6400E-01	2.6304E-01	1.6544E+00
-3.6300E-01	6.1106E+00	1.4187E+01	-3.6300E-01	2.0311E-01	1.4213E+00	-3.6300E-01	2.1459E-01	1.4435E+00
-3.6200E-01	6.3128E+00	1.4591E+01	-3.6200E-01	1.7133E-01	1.2604E+00	-3.6200E-01	1.7853E-01	1.2756E+00
-3.6100E-01	6.5088E+00	1.5393E+01	-3.6100E-01	1.4685E-01	1.1287E+00	-3.6100E-01	1.5099E-01	1.1392E+00
-3.6000E-01	6.3938E+00	1.6602E+01	-3.6000E-01	1.2753E-01	1.0190E+00	-3.6000E-01	1.2949E-01	1.0264E+00
-3.5900E-01	6.3439E+00	1.7992E+01	-3.5900E-01	1.1199E-01	9.2651E-01	-3.5900E-01	1.1236E-01	9.3171E-01
-3.5800E-01	6.3888E+00	1.8717E+01	-3.5800E-01	9.9271E-02	8.4754E-01	-3.5800E-01	9.8490E-02	8.5122E-01
-3.5700E-01	6.0777E+00	1.7973E+01	-3.5700E-01	8.8700E-02	7.7942E-01	-3.5700E-01	8.7085E-02	7.8203E-01
-3.5600E-01	5.1868E+00	1.6180E+01	-3.5600E-01	7.9802E-02	7.2015E-01	-3.5600E-01	7.7587E-02	7.2197E-01
-3.5500E-01	4.0903E+00	1.4531E+01	-3.5500E-01	7.2228E-02	6.6814E-01	-3.5500E-01	6.9587E-02	6.6940E-01
-3.5400E-01	3.5425E+00	1.3710E+01	-3.5400E-01	6.5718E-02	6.2220E-01	-3.5400E-01	6.2781E-02	6.2303E-01
-3.5300E-01	3.7813E+00	1.3652E+01	-3.5300E-01	6.0074E-02	5.8136E-01	-3.5300E-01	5.6939E-02	5.8187E-01
-3.5200E-01	4.3290E+00	1.4026E+01	-3.5200E-01	5.5142E-02	5.4483E-01	-3.5200E-01	5.1884E-02	5.4511E-01
-3.5100E-01	4.6764E+00	1.4660E+01	-3.5100E-01	5.0804E-02	5.1201E-01	-3.5100E-01	4.7478E-02	5.1211E-01
-3.5000E-01	4.7091E+00	1.5623E+01	-3.5000E-01	4.6964E-02	4.8237E-01	-3.5000E-01	4.3612E-02	4.8234E-01
-3.4900E-01	4.5270E+00	1.6794E+01	-3.4900E-01	4.3546E-02	4.5550E-01	-3.4900E-01	4.0202E-02	4.5536E-01
-3.4800E-01	4.1778E+00	1.7411E+01	-3.4800E-01	4.0489E-02	4.3103E-01	-3.4800E-01	3.7175E-02	4.3082E-01
-3.4700E-01	4.1164E+00	1.6703E+01	-3.4700E-01	3.7742E-02	4.0869E-01	-3.4700E-01	3.4477E-02	4.0842E-01
-3.4600E-01	4.2263E+00	1.4811E+01	-3.4600E-01	3.5264E-02	3.8821E-01	-3.4600E-01	3.2060E-02	3.8790E-01
-3.4500E-01	3.8429E+00	1.2612E+01	-3.4500E-01	3.3019E-02	3.6938E-01	-3.4500E-01	2.9887E-02	3.6904E-01
-3.4400E-01	3.1366E+00	1.0939E+01	-3.4400E-01	3.0979E-02	3.5202E-01	-3.4400E-01	2.7924E-02	3.5166E-01
-3.4300E-01	2.6554E+00	1.0122E+01	-3.4300E-01	2.9118E-02	3.3598E-01	-3.4300E-01	2.6146E-02	3.3561E-01
-3.4200E-01	2.5576E+00	1.0014E+01	-3.4200E-01	2.7416E-02	3.2112E-01	-3.4200E-01	2.4529E-02	3.2073E-01
-3.4100E-01	2.5758E+00	1.0189E+01	-3.4100E-01	2.5855E-02	3.0732E-01	-3.4100E-01	2.3055E-02	3.0693E-01
-3.4000E-01	2.4288E+00	1.0175E+01	-3.4000E-01	2.4420E-02	2.9447E-01	-3.4000E-01	2.1706E-02	2.9408E-01
-3.3900E-01	2.1715E+00	9.6370E+00	-3.3900E-01	2.3097E-02	2.8250E-01	-3.3900E-01	2.0470E-02	2.8211E-01
-3.3800E-01	1.9827E+00	8.4550E+00	-3.3800E-01	2.1874E-02	2.7131E-01	-3.3800E-01	1.9332E-02	2.7092E-01
-3.3700E-01	1.7595E+00	6.8832E+00	-3.3700E-01	2.0743E-02	2.6084E-01	-3.3700E-01	1.8284E-02	2.6046E-01
-3.3600E-01	1.4046E+00	5.3709E+00	-3.3600E-01	1.9692E-02	2.5102E-01	-3.3600E-01	1.7316E-02	2.5065E-01
-3.3500E-01	1.0422E+00	4.1756E+00	-3.3500E-01	1.8716E-02	2.4181E-01	-3.3500E-01	1.6420E-02	2.4144E-01
-3.3400E-01	7.6480E-01	3.3082E+00	-3.3400E-01	1.7808E-02	2.3314E-01	-3.3400E-01	1.5589E-02	2.3279E-01
-3.3300E-01	5.7462E-01	2.6881E+00	-3.3300E-01	1.6960E-02	2.2499E-01	-3.3300E-01	1.4817E-02	2.2464E-01
-3.3200E-01	4.4639E-01	2.2373E+00	-3.3200E-01	1.6168E-02	2.1729E-01	-3.3200E-01	1.4098E-02	2.1695E-01
-3.3100E-01	3.5804E-01	1.9008E+00	-3.3100E-01	1.5427E-02	2.1003E-01	-3.3100E-01	1.3427E-02	2.0970E-01
-3.3000E-01	2.9513E-01	1.6426E+00	-3.3000E-01	1.4732E-02	2.0317E-01	-3.3000E-01	1.2801E-02	2.0284E-01
-3.2900E-01	2.4878E-01	1.4396E+00	-3.2900E-01	1.4081E-02	1.9667E-01	-3.2900E-01	1.2215E-02	1.9635E-01
-3.2800E-01	2.1356E-01	1.2765E+00	-3.2800E-01	1.3469E-02	1.9052E-01	-3.2800E-01	1.1666E-02	1.9021E-01
-3.2700E-01	1.8606E-01	1.1430E+00	-3.2700E-01	1.2893E-02	1.8468E-01	-3.2700E-01	1.1151E-02	1.8438E-01
-3.2600E-01	1.6410E-01	1.0319E+00	-3.2600E-01	1.2350E-02	1.7914E-01	-3.2600E-01	1.0667E-02	1.7885E-01
-3.2500E-01	1.4621E-01	9.3832E-01	-3.2500E-01	1.1839E-02	1.7387E-01	-3.2500E-01	1.0212E-02	1.7359E-01
-3.2400E-01	1.3139E-01	8.5844E-01	-3.2400E-01	1.1356E-02	1.6887E-01	-3.2400E-01	9.7827E-03	1.6859E-01
-3.2300E-01	1.1893E-01	7.8957E-01	-3.2300E-01	1.0899E-02	1.6410E-01	-3.2300E-01	9.3784E-03	1.6384E-01
-3.2200E-01	1.0834E-01	7.2966E-01	-3.2200E-01	1.0467E-02	1.5956E-01	-3.2200E-01	8.9967E-03	1.5930E-01
-3.2100E-01	9.9237E-02	6.7713E-01	-3.2100E-01	1.0058E-02	1.5523E-01	-3.2100E-01	8.6359E-03	1.5498E-01
-3.2000E-01	9.1337E-02	6.3074E-01	-3.2000E-01	9.6706E-03	1.5110E-01	-3.2000E-01	8.2946E-03	1.5086E-01
-3.1900E-01	8.4425E-02	5.8951E-01	-3.1900E-01	9.3028E-03	1.4715E-01	-3.1900E-01	7.9714E-03	1.4692E-01
-3.1800E-01	7.8336E-02	5.5266E-01	-3.1800E-01	8.9535E-03	1.4338E-01	-3.1800E-01	7.6650E-03	1.4315E-01
-3.1700E-01	7.2935E-02	5.1955E-01	-3.1700E-01	8.6216E-03	1.3978E-01	-3.1700E-01	7.3742E-03	1.3955E-01
-3.1600E-01	6.8118E-02	4.8967E-01	-3.1600E-01	8.3058E-03	1.3632E-01	-3.1600E-01	7.0980E-03	1.3611E-01
-3.1500E-01	6.3799E-02	4.6258E-01	-3.1500E-01	8.0052E-03	1.3302E-01	-3.1500E-01	6.8355E-03	1.3281E-01
-3.1400E-01	5.9908E-02	4.3794E-01	-3.1400E-01	7.7188E-03	1.2985E-01	-3.1400E-01	6.5858E-03	1.2965E-01
-3.1300E-01	5.6389E-02	4.1544E-01	-3.1300E-01	7.4457E-03	1.2682E-01	-3.1300E-01	6.3480E-03	1.2662E-01
-3.1200E-01	5.3192E-02	3.9482E-01	-3.1200E-01	7.1852E-03	1.2391E-01	-3.1200E-01	6.1214E-03	1.2372E-01
-3.1100E-01	5.0279E-02	3.7588E-01	-3.1100E-01	6.9364E-03	1.2111E-01	-3.1100E-01	5.9052E-03	1.2093E-01
-3.1000E-01	4.7615E-02	3.5843E-01	-3.1000E-01	6.6986E-03	1.1843E-01	-3.1000E-01	5.6990E-03	1.1825E-01
-3.0900E-01	4.5171E-02	3.4230E-01	-3.0900E-01	6.4713E-03	1.1585E-01	-3.0900E-01	5.5020E-03	1.1568E-01
-3.0800E-01	4.2924E-02	3.2737E-01	-3.0800E-01	6.2538E-03	1.1338E-01	-3.0800E-01	5.3136E-03	1.1321E-01
-3.0700E-01	4.0851E-02	3.1351E-01	-3.0700E-01	6.0456E-03	1.1099E-01	-3.0700E-01	5.1335E-03	1.1083E-01
-3.0600E-01	3.8935E-02	3.0062E-01	-3.0600E-01	5.8461E-03	1.0870E-01	-3.0600E-01	4.9611E-03	1.0854E-01
-3.0500E-01	3.7160E-02	2.8861E-01	-3.0500E-01	5.6548E-03	1.0649E-01	-3.0500E-01	4.7960E-03	1.0634E-01
-3.0400E-01	3.5512E-02	2.7739E-01	-3.0400E-01	5.4714E-03	1.0437E-01	-3.0400E-01	4.6378E-03	1.0422E-01
-3.0300E-01	3.3978E-02	2.6690E-01	-3.0300E-01	5.2953E-03	1.0232E-01	-3.0300E-01	4.4860E-03	1.0217E-01
-3.0200E-01	3.2549E-02	2.5707E-01	-3.0200E-01	5.1262E-03	1.0035E-01	-3.0200E-01	4.3404E-03	1.0020E-01
-3.0100E-01	3.1215E-02	2.4785E-01	-3.0100E-01	4.9637E-03	9.8445E-02	-3.0100E-01	4.2006E-03	9.8306E-02
-3.0000E-01	2.9967E-02	2.3919E-01	-3.0000E-01	4.8075E-03	9.6610E-02	-3.0000E-01	4.0662E-03	9.6476E-02
-2.9900E-01	2.8798E-02	2.3103E-01	-2.9900E-01	4.6573E-03	9.4840E-02	-2.9900E-01	3.9371E-03	9.4710E-02
-2.9800E-01	2.7701E-02	2.2335E-01	-2.9800E-01	4.5127E-03	9.3132E-02	-2.9800E-01	3.8128E-03	9.3005E-02
-2.9700E-01	2.6671E-02	2.1610E-01	-2.9700E-01	4.3734E-03	9.1483E-02	-2.9700E-01	3.6933E-03	9.1360E-02
-2.9600E-01	2.5702E-02	2.0926E-01	-2.9600E-01	4.2392E-03	8.9891E-02	-2.9600E-01	3.5782E-03	8.9770E-02
-2.9500E-01	2.4789E-02	2.0278E-01	-2.9500E-01	4.1099E-03	8.8352E-02	-2.9500E-01	3.4673E-03	8.8235E-02
-2.9400E-01	2.3929E-02	1.9665E-01	-2.9400E-01	3.9851E-03	8.6866E-02	-2.9400E-01	3.3603E-03	8.6752E-02
-2.9300E-01	2.3116E-02	1.9085E-01	-2.9300E-01	3.8648E-03	8.5429E-02	-2.9300E-01	3.2572E-03	8.5319E-02
-2.9200E-01	2.2348E-02	1.8534E-01	-2.9200E-01	3.7486E-03	8.4040E-02	-2.9200E-01	3.1577E-03	8.3933E-02
-2.9100E-01	2.1622E-02	1.8011E-01	-2.9100E-01	3.6363E-03	8.2697E-02	-2.9100E-01	3.0616E-03	8.2592E-02
-2.9000E-01	2.0934E-02	1.7515E-01	-2.9000E-01	3.5279E-03	8.1398E-02	-2.9000E-01	2.9688E-03	8.1296E-02
-2.8900E-01	2.0282E-02	1.7042E-01	-2.8900E-01	3.4230E-03	8.0141E-02	-2.8900E-01	2.8792E-03	8.0042E-02
-2.8800E-01	1.9664E-02	1.6593E-01	-2.8800E-01	3.3216E-03	7.8925E-02	-2.8800E-01	2.7924E-03	7.8828E-02
-2.8700E-01	1.9077E-02	1.6165E-01	-2.8700E-01	3.2234E-03	7.7748E-02	-2.8700E-01	2.7085E-03	7.7654E-02
-2.8600E-01	1.8519E-02	1.5757E-01	-2.8600E-01	3.1284E-03	7.6608E-02	-2.8600E-01	2.6273E-03	7.6517E-02
-2.8500E-01	1.7988E-02	1.5367E-01	-2.8500E-01	3.0364E-03	7.5505E-02	-2.8500E-01	2.5487E-03	7.5416E-02
-2.8400E-01	1.7483E-02	1.4996E-01	-2.8400E-01	2.9472E-03	7.4436E-02	-2.8400E-01	2.4726E-03	7.4350E-02
-2.8300E-01	1.7002E-02	1.4641E-01	-2.8300E-01	2.8608E-03	7.3401E-02	-2.8300E-01	2.3987E-03	7.3317E-02
-2.8200E-01	1.6543E-02	1.4302E-01	-2.8200E-01	2.7769E-03	7.2399E-02	-2.8200E-01	2.3272E-03	7.2317E-02
-2.8100E-01	1.6106E-02	1.3978E-01	-2.8100E-01	2.6956E-03	7.1428E-02	-2.8100E-01	2.2577E-03	7.1348E-02
-2.8000E-01	1.5689E-02	1.3668E-01	-2.8000E-01	2.6166E-03	7.0486E-02	-2.8000E-01	2.1903E-03	7.0409E-02
-2.7900E-01	1.5291E-02	1.3371E-01	-2.7900E-01	2.5399E-03	6.9574E-02	-2.7900E-01	2.1249E-03	6.9499E-02
-2.7800E-01	1.4910E-02	1.3087E-01	-2.7800E-01	2.4654E-03	6.8691E-02	-2.7800E-01	2.0613E-03	6.8617E-02
-2.7700E-01	1.4547E-02	1.2815E-01	-2.7700E-01	2.3930E-03	6.7834E-02	-2.7700E-01	1.9995E-03	6.7762E-02
-2.7600E-01	1.4199E-02	1.2554E-01	-2.7600E-01	2.3225E-03	6.7004E-02	-2.7600E-01	1.9395E-03	6.6934E-02
-2.7500E-01	1.3866E-02	1.2304E-01	-2.7500E-01	2.2540E-03	6.6199E-02	-2.7500E-01	1.8811E-03	6.6131E-02
-2.7400E-01	1.3548E-02	1.2064E-01	-2.7400E-01	2.1874E-03	6.5418E-02	-2.7400E-01	1.8242E-03	6.5352E-02
-2.7300E-01	1.3243E-02	1.1833E-01	-2.7300E-01	2.1225E-03	6.4662E-02	-2.7300E-01	1.7689E-03	6.4598E-02
-2.7200E-01	1.2951E-02	1.1612E-01	-2.7200E-01	2.0592E-03	6.3929E-02	-2.7200E-01	1.7150E-03	6.3866E-02
-2.7100E-01	1.2671E-02	1.1400E-01	-2.7100E-01	1.9977E-03	6.3218E-02	-2.7100E-01	1.6625E-03	6.3157E-02
-2.7000E-01	1.2403E-02	1.1196E-01	-2.7000E-01	1.9376E-03	6.2528E-02	-2.7000E-01	1.6113E-03	6.2469E-02
-2.6900E-01	1.2145E-02	1.1000E-01	-2.6900E-01	1.8791E-03	6.1860E-02	-2.6900E-01	1.5614E-03	6.1802E-02
-2.6800E-01	1.1898E-02	1.0812E-01	-2.6800E-01	1.8219E-03	6.1212E-02	-2.6800E-01	1.5127E-03	6.1156E-02
-2.6700E-01	1.1662E-02	1.0631E-01	-2.6700E-01	1.7662E-03	6.0584E-02	-2.6700E-01	1.4652E-03	6.0530E-02
-2.6600E-01	1.1434E-02	1.0457E-01	-2.6600E-01	1.7118E-03	5.9975E-02	-2.6600E-01	1.4189E-03	5.9922E-02
-2.6500E-01	1.1216E-02	1.0290E-01	-2.6500E-01	1.6586E-03	5.9385E-02	-2.6500E-01	1.3736E-03	5.9334E-02
-2.6400E-01	1.1007E-02	1.0129E-01	-2.6400E-01	1.6067E-03	5.8813E-02	-2.6400E-01	1.3294E-03	5.8763E-02
-2.6300E-01	1.0805E-02	9.9744E-02	-2.6300E-01	1.5559E-03	5.8259E-02	-2.6300E-01	1.2862E-03	5.8210E-02
-2.6200E-01	1.0612E-02	9.8255E-02	-2.6200E-01	1.5063E-03	5.7721E-02	-2.6200E-01	1.2439E-03	5.7675E-02
-2.6100E-01	1.0427E-02	9.6823E-02	-2.6100E-01	1.4577E-03	5.7201E-02	-2.6100E-01	1.2026E-03	5.7156E-02
-2.6000E-01	1.0248E-02	9.5445E-02	-2.6000E-01	1.4102E-03	5.6697E-02	-2.6000E-01	1.1623E-03	5.6653E-02
-2.5900E-01	1.0077E-02	9.4119E-02	-2.5900E-01	1.3637E-03	5.6209E-02	-2.5900E-01	1.1228E-03	5.6166E-02
-2.5800E-01	9.9127E-03	9.2843E-02	-2.5800E-01	1.3182E-03	5.5736E-02	-2.5800E-01	1.0841E-03	5.5695E-02
-2.5700E-01	9.7547E-03	9.1615E-02	-2.5700E-01	1.2737E-03	5.5278E-02	-2.5700E-01	1.0463E-03	5.5238E-02
-2.5600E-01	9.6029E-03	9.0434E-02	-2.5600E-01	1.2300E-03	5.4835E-02	-2.5600E-01	1.0093E-03	5.4797E-02
-2.5500E-01	9.4571E-03	8.9298E-02	-2.5500E-01	1.1873E-03	5.4407E-02	-2.5500E-01	9.7306E-04	5.4369E-02
-2.5400E-01	9.3171E-03	8.8205E-02	-2.5400E-01	1.1454E-03	5.3992E-02	-2.5400E-01	9.3761E-04	5.3956E-02
-2.5300E-01	9.1827E-03	8.7153E-02	-2.5300E-01	1.1043E-03	5.3592E-02	-2.5300E-01	9.0291E-04	5.3557E-02
-2.5200E-01	9.0536E-03	8.6142E-02	-2.5200E-01	1.0641E-03	5.3204E-02	-2.5200E-01	8.6896E-04	5.3170E-02
-2.5100E-01	8.9298E-03	8.5170E-02	-2.5100E-01	1.0246E-03	5.2830E-02	-2.5100E-01	8.3575E-04	5.2797E-02
-2.5000E-01	8.8109E-03	8.4235E-02	-2.5000E-01	9.8598E-04	5.2469E-02	-2.5000E-01	8.0328E-04	5.2437E-02
-2.4900E-01	8.6969E-03	8.3337E-02	-2.4900E-01	9.4810E-04	5.2120E-02	-2.4900E-01	7.7154E-04	5.2089E-02
-2.4800E-01	8.5876E-03	8.2474E-02	-2.4800E-01	9.1098E-04	5.1783E-02	-2.4800E-01	7.4054E-04	5.1754E-02
-2.4700E-01	8.4829E-03	8.1646E-02	-2.4700E-01	8.7463E-04	5.1458E-02	-2.4700E-01	7.1030E-04	5.1431E-02
-2.4600E-01	8.3826E-03	8.0850E-02	-2.4600E-01	8.3904E-04	5.1146E-02	-2.4600E-01	6.8082E-04	5.1119E-02
-2.4500E-01	8.2866E-03	8.0087E-02	-2.4500E-01	8.0421E-04	5.0845E-02	-2.4500E-01	6.5213E-04	5.0819E-02
-2.4400E-01	8.1948E-03	7.9355E-02	-2.4400E-01	7.7017E-04	5.0555E-02	-2.4400E-01	6.2427E-04	5.0530E-02
-2.4300E-01	8.1071E-03	7.8654E-02	-2.4300E-01	7.3693E-04	5.0276E-02	-2.4300E-01	5.9727E-04	5.0253E-02
-2.4200E-01	8.0233E-03	7.7982E-02	-2.4200E-01	7.0452E-04	5.0008E-02	-2.4200E-01	5.7118E-04	4.9986E-02
-2.4100E-01	7.9434E-03	7.7339E-02	-2.4100E-01	6.7297E-04	4.9752E-02	-2.4100E-01	5.4607E-04	4.9730E-02
-2.4000E-01	7.8673E-03	7.6725E-02	-2.4000E-01	6.4232E-04	4.9505E-02	-2.4000E-01	5.2201E-04	4.9485E-02
-2.3900E-01	7.7948E-03	7.6137E-02	-2.3900E-01	6.1265E-04	4.9269E-02	-2.3900E-01	4.9909E-04	4.9250E-02
-2.3800E-01	7.7260E-03	7.5577E-02	-2.3800E-01	5.8401E-04	4.9044E-02	-2.3800E-01	4.7742E-04	4.9025E-02
-2.3700E-01	7.6606E-03	7.5042E-02	-2.3700E-01	5.5651E-04	4.8828E-02	-2.3700E-01	4.5711E-04	4.8811E-02
-2.3600E-01	7.5988E-03	7.4534E-02	-2.3600E-01	5.3024E-04	4.8623E-02	-2.3600E-01	4.3831E-04	4.8606E-02
-2.3500E-01	7.5403E-03	7.4050E-02	-2.3500E-01	5.0534E-04	4.8427E-02	-2.3500E-01	4.2118E-04	4.8412E-02
-2.3400E-01	7.4852E-03	7.3591E-02	-2.3400E-01	4.8197E-04	4.8241E-02	-2.3400E-01	4.0589E-04	4.8227E-02
-2.3300E-01	7.4334E-03	7.3155E-02	-2.3300E-01	4.6029E-04	4.8064E-02	-2.3300E-01	3.9261E-04	4.8051E-02
-2.3200E-01	7.3849E-03	7.2744E-02	-2.3200E-01	4.4051E-04	4.7897E-02	-2.3200E-01	3.8153E-04	4.7885E-02
-2.3100E-01	7.3395E-03	7.2355E-02	-2.3100E-01	4.2285E-04	4.7740E-02	-2.3100E-01	3.7281E-04	4.7729E-02
-2.3000E-01	7.2973E-03	7.1989E-02	-2.3000E-01	4.0756E-04	4.7591E-02	-2.3000E-01	3.6662E-04	4.7581E-02
-2.2900E-01	7.2582E-03	7.1646E-02	-2.2900E-01	3.9487E-04	4.7452E-02	-2.2900E-01	3.6308E-04	4.7443E-02
-2.2800E-01	7.2222E-03	7.1324E-02	-2.2800E-01	3.8503E-04	4.7322E-02	-2.2800E-01	3.6225E-04	4.7314E-02
-2.2700E-01	7.1892E-03	7.1025E-02	-2.2700E-01	3.7823E-04	4.7200E-02	-2.2700E-01	3.6416E-04	4.7193E-02
-2.2600E-01	7.1594E-03	7.0746E-02	-2.2600E-01	3.7464E-04	4.7088E-02	-2.2600E-01	3.6878E-04	4.7082E-02
-2.2500E-01	7.1325E-03	7.0489E-02	-2.2500E-01	3.7434E-04	4.6985E-02	-2.2500E-01	3.7603E-04	4.6979E-02
-2.2400E-01	7.1086E-03	7.0253E-02	-2.2400E-01	3.7737E-04	4.6890E-02	-2.2400E-01	3.8579E-04	4.6886E-02
-2.2300E-01	7.0878E-03	7.0037E-02	-2.2300E-01	3.8364E-04	4.6804E-02	-2.2300E-01	3.9789E-04	4.6801E-02
-2.2200E-01	7.0699E-03	6.9842E-02	-2.2200E-01	3.9305E-04	4.6726E-02	-2.2200E-01	4.1217E-04	4.6724E-02
-2.2100E-01	7.0551E-03	6.9667E-02	-2.2100E-01	4.0538E-04	4.6657E-02	-2.2100E-01	4.2845E-04	4.6656E-02
-2.2000E-01	7.0432E-03	6.9513E-02	-2.2000E-01	4.2044E-04	4.6597E-02	-2.2000E-01	4.4656E-04	4.6597E-02
-2.1900E-01	7.0343E-03	6.9378E-02	-2.1900E-01	4.3798E-04	4.6545E-02	-2.1900E-01	4.6633E-04	4.6546E-02
-2.1800E-01	7.0285E-03	6.9263E-02	-2.1800E-01	4.5776E-04	4.6502E-02	-2.1800E-01	4.8762E-04	4.6504E-02
-2.1700E-01	7.0257E-03	6.9168E-02	-2.1700E-01	4.7956E-04	4.6467E-02	-2.1700E-01	5.1029E-04	4.6470E-02
-2.1600E-01	7.0259E-03	6.9093E-02	-2.1600E-01	5.0318E-04	4.6441E-02	-2.1600E-01	5.3422E-04	4.6445E-02
-2.1500E-01	7.0292E-03	6.9037E-02	-2.1500E-01	5.2844E-04	4.6423E-02	-2.1500E-01	5.5932E-04	4.6428E-02
-2.1400E-01	7.0356E-03	6.9001E-02	-2.1400E-01	5.5517E-04	4.6413E-02	-2.1400E-01	5.8550E-04	4.6420E-02
-2.1300E-01	7.0451E-03	6.8985E-02	-2.1300E-01	5.8326E-04	4.6412E-02	-2.1300E-01	6.1270E-04	4.6420E-02
-2.1200E-01	7.0578E-03	6.8988E-02	-2.1200E-01	6.1257E-04	4.6420E-02	-2.1200E-01	6.4085E-04	4.6428E-02
-2.1100E-01	7.0737E-03	6.9012E-02	-2.1100E-01	6.4303E-04	4.6436E-02	-2.1100E-01	6.6991E-04	4.6445E-02
-2.1000E-01	7.0929E-03	6.9054E-02	-2.1000E-01	6.7455E-04	4.6460E-02	-2.1000E-01	6.9984E-04	4.6470E-02
-2.0900E-01	7.1153E-03	6.9117E-02	-2.0900E-01	7.0708E-04	4.6492E-02	-2.0900E-01	7.3062E-04	4.6504E-02
-2.0800E-01	7.1412E-03	6.9199E-02	-2.0800E-01	7.4056E-04	4.6534E-02	-2.0800E-01	7.6223E-04	4.6546E-02
-2.0700E-01	7.1704E-03	6.9302E-02	-2.0700E-01	7.7497E-04	4.6583E-02	-2.0700E-01	7.9465E-04	4.6597E-02
-2.0600E-01	7.2032E-03	6.9425E-02	-2.0600E-01	8.1027E-04	4.6642E-02	-2.0600E-01	8.2787E-04	4.6657E-02
-2.0500E-01	7.2395E-03	6.9568E-02	-2.0500E-01	8.4645E-04	4.6709E-02	-2.0500E-01	8.6190E-04	4.6725E-02
-2.0400E-01	7.2794E-03	6.9731E-02	-2.0400E-01	8.8349E-04	4.6784E-02	-2.0400E-01	8.9674E-04	4.6801E-02
-2.0300E-01	7.3231E-03	6.9916E-02	-2.0300E-01	9.2139E-04	4.6869E-02	-2.0300E-01	9.3238E-04	4.6887E-02
-2.0200E-01	7.3706E-03	7.0121E-02	-2.0200E-01	9.6015E-04	4.6962E-02	-2.0200E-01	9.6885E-04	4.6981E-02
-2.0100E-01	7.4221E-03	7.0348E-02	-2.0100E-01	9.9977E-04	4.7064E-02	-2.0100E-01	1.0062E-03	4.7084E-02
-2.0000E-01	7.4776E-03	7.0596E-02	-2.0000E-01	1.0403E-03	4.7174E-02	-2.0000E-01	1.0443E-03	4.7196E-02
-1.9900E-01	7.5372E-03	7.0866E-02	-1.9900E-01	1.0816E-03	4.7294E-02	-1.9900E-01	1.0833E-03	4.7317E-02
-1.9800E-01	7.6011E-03	7.1158E-02	-1.9800E-01	1.1239E-03	4.7423E-02	-1.9800E-01	1.1233E-03	4.7448E-02
-1.9700E-01	7.6694E-03	7.1473E-02	-1.9700E-01	1.1671E-03	4.7561E-02	-1.9700E-01	1.1641E-03	4.7587E-02
-1.9600E-01	7.7423E-03	7.1810E-02	-1.9600E-01	1.2113E-03	4.7709E-02	-1.9600E-01	1.2059E-03	4.7736E-02
-1.9500E-01	7.8198E-03	7.2171E-02	-1.9500E-01	1.2564E-03	4.7865E-02	-1.9500E-01	1.2487E-03	4.7894E-02
-1.9400E-01	7.9023E-03	7.2556E-02	-1.9400E-01	1.3026E-03	4.8032E-02	-1.9400E-01	1.2925E-03	4.8061E-02
-1.9300E-01	7.9897E-03	7.2966E-02	-1.9300E-01	1.3497E-03	4.8208E-02	-1.9300E-01	1.3373E-03	4.8239E-02
-1.9200E-01	8.0824E-03	7.3400E-02	-1.9200E-01	1.3980E-03	4.8393E-02	-1.9200E-01	1.3832E-03	4.8426E-02
-1.9100E-01	8.1805E-03	7.3860E-02	-1.9100E-01	1.4473E-03	4.8589E-02	-1.9100E-01	1.4302E-03	4.8623E-02
-1.9000E-01	8.2843E-03	7.4346E-02	-1.9000E-01	1.4978E-03	4.8794E-02	-1.9000E-01	1.4784E-03	4.8830E-02
-1.8900E-01	8.3939E-03	7.4859E-02	-1.8900E-01	1.5494E-03	4.9010E-02	-1.8900E-01	1.5278E-03	4.9047E-02
-1.8800E-01	8.5097E-03	7.5399E-02	-1.8800E-01	1.6023E-03	4.9236E-02	-1.8800E-01	1.5784E-03	4.9275E-02
-1.8700E-01	8.6318E-03	7.5968E-02	-1.8700E-01	1.6565E-03	4.9473E-02	-1.8700E-01	1.6304E-03	4.9513E-02
-1.8600E-01	8.7606E-03	7.6566E-02	-1.8600E-01	1.7120E-03	4.9720E-02	-1.8600E-01	1.6837E-03	4.9762E-02
-1.8500E-01	8.8964E-03	7.7193E-02	-1.8500E-01	1.7689E-03	4.9979E-02	-1.8500E-01	1.7384E-03	5.0022E-02
-1.8400E-01	9.0395E-03	7.7852E-02	-1.8400E-01	1.8272E-03	5.0248E-02	-1.8400E-01	1.7946E-03	5.0293E-02
-1.8300E-01	9.1902E-03	7.8542E-02	-1.8300E-01	1.8869E-03	5.0529E-02	-1.8300E-01	1.8524E-03	5.0575E-02
-1.8200E-01	9.3489E-03	7.9265E-02	-1.8200E-01	1.9483E-03	5.0821E-02	-1.8200E-01	1.9117E-03	5.0869E-02
-1.8100E-01	9.5160E-03	8.0022E-02	-1.8100E-01	2.0112E-03	5.1125E-02	-1.8100E-01	1.9727E-03	5.1175E-02
-1.8000E-01	9.6920E-03	8.0814E-02	-1.8000E-01	2.0759E-03	5.1442E-02	-1.8000E-01	2.0354E-03	5.1493E-02
-1.7900E-01	9.8774E-03	8.1643E-02	-1.7900E-01	2.1423E-03	5.1770E-02	-1.7900E-01	2.0999E-03	5.1823E-02
-1.7800E-01	1.0073E-02	8.2509E-02	-1.7800E-01	2.2105E-03	5.2111E-02	-1.7800E-01	2.1663E-03	5.2166E-02
-1.7700E-01	1.0278E-02	8.3415E-02	-1.7700E-01	2.2806E-03	5.2465E-02	-1.7700E-01	2.2347E-03	5.2522E-02
-1.7600E-01	1.0495E-02	8.4361E-02	-1.7600E-01	2.3527E-03	5.2832E-02	-1.7600E-01	2.3052E-03	5.2891E-02
-1.7500E-01	1.0723E-02	8.5349E-02	-1.7500E-01	2.4269E-03	5.3212E-02	-1.7500E-01	2.3778E-03	5.3274E-02
-1.7400E-01	1.0963E-02	8.6382E-02	-1.7400E-01	2.5032E-03	5.3607E-02	-1.7400E-01	2.4526E-03	5.3670E-02
-1.7300E-01	1.1217E-02	8.7461E-02	-1.7300E-01	2.5818E-03	5.4015E-02	-1.7300E-01	2.5298E-03	5.4080E-02
-1.7200E-01	1.1484E-02	8.8587E-02	-1.7200E-01	2.6628E-03	5.4438E-02	-1.7200E-01	2.6095E-03	5.4506E-02
-1.7100E-01	1.1766E-02	8.9763E-02	-1.7100E-01	2.7462E-03	5.4876E-02	-1.7100E-01	2.6917E-03	5.4946E-02
-1.7000E-01	1.2064E-02	9.0992E-02	-1.7000E-01	2.8322E-03	5.5329E-02	-1.7000E-01	2.7766E-03	5.5401E-02
-1.6900E-01	1.2379E-02	9.2276E-02	-1.6900E-01	2.9209E-03	5.5798E-02	-1.6900E-01	2.8644E-03	5.5872E-02
-1.6800E-01	1.2712E-02	9.3617E-02	-1.6800E-01	3.0125E-03	5.6283E-02	-1.6800E-01	2.9551E-03	5.6360E-02
-1.6700E-01	1.3064E-02	9.5019E-02	-1.6700E-01	3.1070E-03	5.6784E-02	-1.6700E-01	3.0488E-03	5.6864E-02
-1.6600E-01	1.3437E-02	9.6483E-02	-1.6600E-01	3.2046E-03	5.7303E-02	-1.6600E-01	3.1459E-03	5.7385E-02
-1.6500E-01	1.3832E-02	9.8015E-02	-1.6500E-01	3.3054E-03	5.7839E-02	-1.6500E-01	3.2463E-03	5.7924E-02
-1.6400E-01	1.4251E-02	9.9617E-02	-1.6400E-01	3.4097E-03	5.8393E-02	-1.6400E-01	3.3503E-03	5.8481E-02
-1.6300E-01	1.4696E-02	1.0129E-01	-1.6300E-01	3.5175E-03	5.8967E-02	-1.6300E-01	3.4581E-03	5.9057E-02
-1.6200E-01	1.5170E-02	1.0305E-01	-1.6200E-01	3.6290E-03	5.9559E-02	-1.6200E-01	3.5698E-03	5.9653E-02
-1.6100E-01	1.5674E-02	1.0488E-01	-1.6100E-01	3.7445E-03	6.0171E-02	-1.6100E-01	3.6857E-03	6.0268E-02
-1.6000E-01	1.6212E-02	1.0681E-01	-1.6000E-01	3.8641E-03	6.0804E-02	-1.6000E-01	3.8059E-03	6.0904E-02
-1.5900E-01	1.6787E-02	1.0883E-01	-1.5900E-01	3.9880E-03	6.1458E-02	-1.5900E-01	3.9307E-03	6.1561E-02
-1.5800E-01	1.7401E-02	1.1094E-01	-1.5800E-01	4.1165E-03	6.2134E-02	-1.5800E-01	4.0603E-03	6.2241E-02
-1.5700E-01	1.8060E-02	1.1317E-01	-1.5700E-01	4.2498E-03	6.2833E-02	-1.5700E-01	4.1950E-03	6.2943E-02
-1.5600E-01	1.8768E-02	1.1550E-01	-1.5600E-01	4.3881E-03	6.3555E-02	-1.5600E-01	4.3350E-03	6.3669E-02
-1.5500E-01	1.9530E-02	1.1796E-01	-1.5500E-01	4.5318E-03	6.4302E-02	-1.5500E-01	4.4807E-03	6.4420E-02
-1.5400E-01	2.0352E-02	1.2054E-01	-1.5400E-01	4.6810E-03	6.5074E-02	-1.5400E-01	4.6323E-03	6.5195E-02
-1.5300E-01	2.1243E-02	1.2326E-01	-1.5300E-01	4.8362E-03	6.5872E-02	-1.5300E-01	4.7903E-03	6.5998E-02
-1.5200E-01	2.2210E-02	1.2613E-01	-1.5200E-01	4.9976E-03	6.6698E-02	-1.5200E-01	4.9548E-03	6.6827E-02
-1.5100E-01	2.3264E-02	1.2916E-01	-1.5100E-01	5.1655E-03	6.7551E-02	-1.5100E-01	5.1264E-03	6.7685E-02
-1.5000E-01	2.4418E-02	1.3237E-01	-1.5000E-01	5.3404E-03	6.8434E-02	-1.5000E-01	5.3054E-03	6.8573E-02
-1.4900E-01	2.5686E-02	1.3576E-01	-1.4900E-01	5.5227E-03	6.9348E-02	-1.4900E-01	5.4923E-03	6.9491E-02
-1.4800E-01	2.7088E-02	1.3936E-01	-1.4800E-01	5.7128E-03	7.0293E-02	-1.4800E-01	5.6875E-03	7.0441E-02
-1.4700E-01	2.8645E-02	1.4319E-01	-1.4700E-01	5.9111E-03	7.1271E-02	-1.4700E-01	5.8915E-03	7.1425E-02
-1.4600E-01	3.0388E-02	1.4726E-01	-1.4600E-01	6.1182E-03	7.2284E-02	-1.4600E-01	6.1049E-03	7.2443E-02
-1.4500E-01	3.2353E-02	1.5160E-01	-1.4500E-01	6.3346E-03	7.3333E-02	-1.4500E-01	6.3283E-03	7.3497E-02
-1.4400E-01	3.4588E-02	1.5624E-01	-1.4400E-01	6.5609E-03	7.4420E-02	-1.4400E-01	6.5622E-03	7.4589E-02
-1.4300E-01	3.7155E-02	1.6121E-01	-1.4300E-01	6.7976E-03	7.5545E-02	-1.4300E-01	6.8074E-03	7.5720E-02
-1.4200E-01	4.0139E-02	1.6656E-01	-1.4200E-01	7.0456E-03	7.6712E-02	-1.4200E-01	7.0645E-03	7.6893E-02
-1.4100E-01	4.3651E-02	1.7233E-01	-1.4100E-01	7.3055E-03	7.7921E-02	-1.4100E-01	7.3344E-03	7.8109E-02
-1.4000E-01	4.7848E-02	1.7857E-01	-1.4000E-01	7.5782E-03	7.9176E-02	-1.4000E-01	7.6179E-03	7.9370E-02
-1.3900E-01	5.2949E-02	1.8537E-01	-1.3900E-01	7.8644E-03	8.0477E-02	-1.3900E-01	7.9160E-03	8.0678E-02
-1.3800E-01	5.9268E-02	1.9281E-01	-1.3800E-01	8.1652E-03	8.1828E-02	-1.3800E-01	8.2296E-03	8.2036E-02
-1.3700E-01	6.7263E-02	2.0101E-01	-1.3700E-01	8.4817E-03	8.3230E-02	-1.3700E-01	8.5598E-03	8.3446E-02
-1.3600E-01	7.7619E-02	2.1011E-01	-1.3600E-01	8.8150E-03	8.4687E-02	-1.3600E-01	8.9078E-03	8.4911E-02
-1.3500E-01	9.1384E-02	2.2032E-01	-1.3500E-01	9.1662E-03	8.6202E-02	-1.3500E-01	9.2750E-03	8.6433E-02
-1.3400E-01	1.1019E-01	2.3192E-01	-1.3400E-01	9.5370E-03	8.7776E-02	-1.3400E-01	9.6626E-03	8.8016E-02
-1.3300E-01	1.3662E-01	2.4532E-01	-1.3300E-01	9.9287E-03	8.9415E-02	-1.3300E-01	1.0072E-02	8.9662E-02
-1.3200E-01	1.7485E-01	2.6112E-01	-1.3200E-01	1.0343E-02	9.1120E-02	-1.3200E-01	1.0506E-02	9.1376E-02
-1.3100E-01	2.3144E-01	2.8022E-01	-1.3100E-01	1.0782E-02	9.2896E-02	-1.3100E-01	1.0965E-02	9.3162E-02
-1.3000E-01	3.1584E-01	3.0387E-01	-1.3000E-01	1.1248E-02	9.4748E-02	-1.3000E-01	1.1451E-02	9.5022E-02
-1.2900E-01	4.3696E-01	3.3337E-01	-1.2900E-01	1.1743E-02	9.6678E-02	-1.2900E-01	1.1968E-02	9.6962E-02
-1.2800E-01	5.8489E-01	3.6826E-01	-1.2800E-01	1.2269E-02	9.8693E-02	-1.2800E-01	1.2517E-02	9.8987E-02
-1.2700E-01	6.9429E-01	4.0274E-01	-1.2700E-01	1.2831E-02	1.0080E-01	-1.2700E-01	1.3100E-02	1.0110E-01
-1.2600E-01	6.7550E-01	4.2881E-01	-1.2600E-01	1.3430E-02	1.0300E-01	-1.2600E-01	1.3722E-02	1.0331E-01
-1.2500E-01	5.5378E-01	4.5036E-01	-1.2500E-01	1.4072E-02	1.0530E-01	-1.2500E-01	1.4386E-02	1.0562E-01
-1.2400E-01	4.3570E-01	4.7956E-01	-1.2400E-01	1.4761E-02	1.0771E-01	-1.2400E-01	1.5094E-02	1.0804E-01
-1.2300E-01	3.8350E-01	5.2388E-01	-1.2300E-01	1.5501E-02	1.1023E-01	-1.2300E-01	1.5852E-02	1.1058E-01
-1.2200E-01	4.0256E-01	5.8476E-01	-1.2200E-01	1.6300E-02	1.1288E-01	-1.2200E-01	1.6664E-02	1.1323E-01
-1.2100E-01	4.5927E-01	6.5890E-01	-1.2100E-01	1.7164E-02	1.1567E-01	-1.2100E-01	1.7535E-02	1.1602E-01
-1.2000E-01	5.2397E-01	7.4174E-01	-1.2000E-01	1.8101E-02	1.1859E-01	-1.2000E-01	1.8471E-02	1.1896E-01
-1.1900E-01	5.9626E-01	8.3192E-01	-1.1900E-01	1.9121E-02	1.2167E-01	-1.1900E-01	1.9479E-02	1.2204E-01
-1.1800E-01	6.9658E-01	9.3388E-01	-1.1800E-01	2.0237E-02	1.2492E-01	-1.1800E-01	2.0567E-02	1.2529E-01
-1.1700E-01	8.4967E-01	1.0580E+00	-1.1700E-01	2.1462E-02	1.2835E-01	-1.1700E-01	2.1741E-02	1.2872E-01
-1.1600E-01	1.0404E+00	1.2086E+00	-1.1600E-01	2.2815E-02	1.3197E-01	-1.1600E-01	2.3014E-02	1.3234E-01
-1.1500E-01	1.2426E+00	1.3789E+00	-1.1500E-01	2.4317E-02	1.3581E-01	-1.1500E-01	2.4395E-02	1.3616E-01
-1.1400E-01	1.4459E+00	1.5540E+00	-1.1400E-01	2.5996E-02	1.3988E-01	-1.1400E-01	2.5897E-02	1.4022E-01
-1.1300E-01	1.5920E+00	1.7173E+00	-1.1300E-01	2.7886E-02	1.4421E-01	-1.1300E-01	2.7534E-02	1.4452E-01
-1.1200E-01	1.6548E+00	1.8749E+00	-1.1200E-01	3.0031E-02	1.4883E-01	-1.1200E-01	2.9325E-02	1.4909E-01
-1.1100E-01	1.7568E+00	2.0579E+00	-1.1100E-01	3.2491E-02	1.5376E-01	-1.1100E-01	3.1288E-02	1.5396E-01
-1.1000E-01	1.9300E+00	2.2723E+00	-1.1000E-01	3.5341E-02	1.5904E-01	-1.1000E-01	3.3447E-02	1.5916E-01
-1.0900E-01	2.0664E+00	2.4836E+00	-1.0900E-01	3.8685E-02	1.6472E-01	-1.0900E-01	3.5829E-02	1.6473E-01
-1.0800E-01	2.1907E+00	2.6797E+00	-1.0800E-01	4.2664E-02	1.7085E-01	-1.0800E-01	3.8465E-02	1.7069E-01
-1.0700E-01	2.3909E+00	2.8936E+00	-1.0700E-01	4.7474E-02	1.7749E-01	-1.0700E-01	4.1393E-02	1.7711E-01
-1.0600E-01	2.6292E+00	3.1427E+00	-1.0600E-01	5.3395E-02	1.8473E-01	-1.0600E-01	4.4660E-02	1.8403E-01
-1.0500E-01	2.8631E+00	3.3971E+00	-1.0500E-01	6.0829E-02	1.9265E-01	-1.0500E-01	4.8320E-02	1.9152E-01
-1.0400E-01	3.0867E+00	3.6003E+00	-1.0400E-01	7.0375E-02	2.0141E-01	-1.0400E-01	5.2439E-02	1.9967E-01
-1.0300E-01	3.1948E+00	3.7153E+00	-1.0300E-01	8.2932E-02	2.1117E-01	-1.0300E-01	5.7099E-02	2.0855E-01
-1.0200E-01	3.1950E+00	3.7682E+00	-1.0200E-01	9.9896E-02	2.2217E-01	-1.0200E-01	6.2402E-02	2.1830E-01
-1.0100E-01	3.1262E+00	3.8076E+00	-1.0100E-01	1.2346E-01	2.3477E-01	-1.0100E-01	6.8479E-02	2.2906E-01
-1.0000E-01	3.0314E+00	3.8603E+00	-1.0000E-01	1.5715E-01	2.4948E-01	-1.0000E-01	7.5501E-02	2.4100E-01
-9.9000E-02	3.0919E+00	3.9673E+00	-9.9000E-02	2.0659E-01	2.6705E-01	-9.9000E-02	8.3705E-02	2.5432E-01
-9.8000E-02	3.2808E+00	4.1474E+00	-9.8000E-02	2.8022E-01	2.8859E-01	-9.8000E-02	9.3405E-02	2.6921E-01
-9.7000E-02	3.4516E+00	4.3833E+00	-9.7000E-02	3.8801E-01	3.1544E-01	-9.7000E-02	1.0503E-01	2.8594E-01
-9.6000E-02	3.6213E+00	4.6697E+00	-9.6000E-02	5.2994E-01	3.4802E-01	-9.6000E-02	1.1918E-01	3.0502E-01
-9.5000E-02	3.7704E+00	4.9841E+00	-9.5000E-02	6.6275E-01	3.8259E-01	-9.5000E-02	1.3666E-01	3.2718E-01
-9.4000E-02	3.8732E+00	5.2861E+00	-9.4000E-02	6.9173E-01	4.1046E-01	-9.4000E-02	1.5866E-01	3.5331E-01
-9.3000E-02	3.9884E+00	5.5385E+00	-9.3000E-02	5.9277E-01	4.3028E-01	-9.3000E-02	1.8660E-01	3.8439E-01
-9.2000E-02	4.0558E+00	5.6733E+00	-9.2000E-02	4.6104E-01	4.5293E-01	-9.2000E-02	2.2158E-01	4.2141E-01
-9.1000E-02	3.9294E+00	5.6273E+00	-9.1000E-02	3.7779E-01	4.8775E-01	-9.1000E-02	2.6579E-01	4.6581E-01
-9.0000E-02	3.6682E+00	5.4445E+00	-9.0000E-02	3.6616E-01	5.3783E-01	-9.0000E-02	3.2593E-01	5.2081E-01
-8.9000E-02	3.5160E+00	5.2342E+00	-8.9000E-02	4.0370E-01	6.0126E-01	-8.9000E-02	4.1015E-01	5.9096E-01
-8.8000E-02	3.6032E+00	5.0650E+00	-8.8000E-02	4.5518E-01	6.7406E-01	-8.8000E-02	5.2504E-01	6.8053E-01
-8.7000E-02	3.9762E+00	4.9731E+00	-8.7000E-02	5.1644E-01	7.5565E-01	-8.7000E-02	6.8276E-01	7.9472E-01
-8.6000E-02	4.4265E+00	4.9326E+00	-8.6000E-02	5.9484E-01	8.4764E-01	-8.6000E-02	9.1011E-01	9.4342E-01
-8.5000E-02	4.5393E+00	4.8336E+00	-8.5000E-02	7.1124E-01	9.5610E-01	-8.5000E-02	1.2240E+00	1.1363E+00
-8.4000E-02	4.2836E+00	4.6463E+00	-8.4000E-02	8.8026E-01	1.0904E+00	-8.4000E-02	1.5904E+00	1.3665E+00
-8.3000E-02	3.7802E+00	4.4633E+00	-8.3000E-02	1.0811E+00	1.2519E+00	-8.3000E-02	1.9103E+00	1.6010E+00
-8.2000E-02	3.2839E+00	4.3935E+00	-8.2000E-02	1.2889E+00	1.4297E+00	-8.2000E-02	2.0970E+00	1.8033E+00
-8.1000E-02	3.1175E+00	4.5140E+00	-8.1000E-02	1.4893E+00	1.6061E+00	-8.1000E-02	2.1603E+00	1.9706E+00
-8.0000E-02	3.3564E+00	4.8723E+00	-8.0000E-02	1.6280E+00	1.7705E+00	-8.0000E-02	2.1714E+00	2.1268E+00
-7.9000E-02	3.8187E+00	5.4626E+00	-7.9000E-02	1.7082E+00	1.9395E+00	-7.9000E-02	2.2265E+00	2.2967E+00
-7.8000E-02	4.3640E+00	6.2213E+00	-7.8000E-02	1.8369E+00	2.1387E+00	-7.8000E-02	2.3640E+00	2.4851E+00
-7.7000E-02	4.9679E+00	7.0511E+00	-7.7000E-02	1.9853E+00	2.3571E+00	-7.7000E-02	2.5759E+00	2.6828E+00
-7.6000E-02	5.5075E+00	7.8197E+00	-7.6000E-02	2.1157E+00	2.5687E+00	-7.6000E-02	2.7674E+00	2.8752E+00
-7.5000E-02	5.7279E+00	8.3487E+00	-7.5000E-02	2.2954E+00	2.7803E+00	-7.5000E-02	2.7775E+00	3.0344E+00
-7.4000E-02	5.5191E+00	8.5083E+00	-7.4000E-02	2.5229E+00	3.0193E+00	-7.4000E-02	2.6312E+00	3.1453E+00
-7.3000E-02	4.9952E+00	8.2928E+00	-7.3000E-02	2.7362E+00	3.2854E+00	-7.3000E-02	2.4610E+00	3.2260E+00
-7.2000E-02	4.4068E+00	7.8307E+00	-7.2000E-02	2.9639E+00	3.5355E+00	-7.2000E-02	2.3770E+00	3.3168E+00
-7.1000E-02	4.0310E+00	7.3358E+00	-7.1000E-02	3.1807E+00	3.7221E+00	-7.1000E-02	2.4334E+00	3.4410E+00
-7.0000E-02	4.0226E+00	6.9508E+00	-7.0000E-02	3.2320E+00	3.8298E+00	-7.0000E-02	2.5645E+00	3.5836E+00
-6.9000E-02	4.2343E+00	6.6467E+00	-6.9000E-02	3.1483E+00	3.8961E+00	-6.9000E-02	2.6621E+00	3.7084E+00
-6.8000E-02	4.2798E+00	6.2911E+00	-6.8000E-02	3.0658E+00	3.9719E+00	-6.8000E-02	2.6136E+00	3.7936E+00
-6.7000E-02	3.9779E+00	5.8480E+00	-6.7000E-02	3.1013E+00	4.0905E+00	-6.7000E-02	2.4575E+00	3.8728E+00
-6.6000E-02	3.5847E+00	5.4385E+00	-6.6000E-02	3.2829E+00	4.2750E+00	-6.6000E-02	2.3155E+00	3.9863E+00
-6.5000E-02	3.2490E+00	5.1806E+00	-6.5000E-02	3.4098E+00	4.5136E+00	-6.5000E-02	2.2774E+00	4.1367E+00
-6.4000E-02	2.9588E+00	5.1417E+00	-6.4000E-02	3.5510E+00	4.8103E+00	-6.4000E-02	2.3414E+00	4.3038E+00
-6.3000E-02	2.9464E+00	5.3680E+00	-6.3000E-02	3.8064E+00	5.1538E+00	-6.3000E-02	2.3898E+00	4.4594E+00
-6.2000E-02	3.3881E+00	5.8725E+00	-6.2000E-02	4.0489E+00	5.4870E+00	-6.2000E-02	2.3852E+00	4.5882E+00
-6.1000E-02	4.0915E+00	6.6137E+00	-6.1000E-02	4.1943E+00	5.7559E+00	-6.1000E-02	2.3778E+00	4.6941E+00
-6.0000E-02	4.6888E+00	7.4707E+00	-6.0000E-02	4.2511E+00	5.9039E+00	-6.0000E-02	2.3740E+00	4.7942E+00
-5.9000E-02	4.8921E+00	8.3124E+00	-5.9000E-02	4.1295E+00	5.8719E+00	-5.9000E-02	2.3204E+00	4.8987E+00
-5.8000E-02	4.7899E+00	9.0940E+00	-5.8000E-02	3.8341E+00	5.6914E+00	-5.8000E-02	2.2413E+00	4.9976E+00
-5.7000E-02	4.6908E+00	9.7729E+00	-5.7000E-02	3.6369E+00	5.4780E+00	-5.7000E-02	2.1715E+00	5.0737E+00
-5.6000E-02	4.8245E+00	1.0228E+01	-5.6000E-02	3.7008E+00	5.3113E+00	-5.6000E-02	2.1569E+00	5.1554E+00
-5.5000E-02	5.0071E+00	1.0306E+01	-5.5000E-02	4.0443E+00	5.2247E+00	-5.5000E-02	2.2966E+00	5.2991E+00
-5.4000E-02	4.8658E+00	9.9759E+00	-5.4000E-02	4.4262E+00	5.1886E+00	-5.4000E-02	2.5529E+00	5.5030E+00
-5.3000E-02	4.3500E+00	9.4264E+00	-5.3000E-02	4.4784E+00	5.1151E+00	-5.3000E-02	2.8060E+00	5.7098E+00
-5.2000E-02	3.8798E+00	8.9982E+00	-5.2000E-02	4.2605E+00	5.0011E+00	-5.2000E-02	2.9332E+00	5.8729E+00
-5.1000E-02	3.7359E+00	8.9336E+00	-5.1000E-02	3.8668E+00	4.9356E+00	-5.1000E-02	2.8811E+00	6.0052E+00
-5.0000E-02	3.6854E+00	9.2271E+00	-5.0000E-02	3.4827E+00	5.0151E+00	-5.0000E-02	2.7612E+00	6.1607E+00
-4.9000E-02	3.6394E+00	9.7056E+00	-4.9000E-02	3.4197E+00	5.3155E+00	-4.9000E-02	2.6982E+00	6.3701E+00
-4.8000E-02	3.6488E+00	1.0131E+01	-4.8000E-02	3.7223E+00	5.8828E+00	-4.8000E-02	2.7952E+00	6.6469E+00
-4.7000E-02	3.6390E+00	1.0343E+01	-4.7000E-02	4.2541E+00	6.6997E+00	-4.7000E-02	2.9747E+00	6.9785E+00
-4.6000E-02	3.5652E+00	1.0409E+01	-4.6000E-02	4.8735E+00	7.6742E+00	-4.6000E-02	3.1088E+00	7.3568E+00
-4.5000E-02	3.5027E+00	1.0533E+01	-4.5000E-02	5.4106E+00	8.6742E+00	-4.5000E-02	3.1702E+00	7.7835E+00
-4.4000E-02	3.4821E+00	1.0714E+01	-4.4000E-02	5.6144E+00	9.5374E+00	-4.4000E-02	3.1624E+00	8.2164E+00
-4.3000E-02	3.4354E+00	1.0655E+01	-4.3000E-02	5.3330E+00	1.0096E+01	-4.3000E-02	3.1367E+00	8.5940E+00
-4.2000E-02	3.3617E+00	1.0143E+01	-4.2000E-02	4.7199E+00	1.0265E+01	-4.2000E-02	3.1333E+00	8.8603E+00
-4.1000E-02	3.2125E+00	9.3340E+00	-4.1000E-02	4.0540E+00	1.0054E+01	-4.1000E-02	3.0853E+00	8.9883E+00
-4.0000E-02	2.8911E+00	8.6007E+00	-4.0000E-02	3.5480E+00	9.5507E+00	-4.0000E-02	2.9281E+00	9.0163E+00
-3.9000E-02	2.5578E+00	8.3014E+00	-3.9000E-02	3.3876E+00	8.9161E+00	-3.9000E-02	2.7452E+00	9.0049E+00
-3.8000E-02	2.5959E+00	8.6699E+00	-3.8000E-02	3.5770E+00	8.2928E+00	-3.8000E-02	2.6673E+00	8.9887E+00
-3.7000E-02	3.1039E+00	9.7717E+00	-3.7000E-02	3.8133E+00	7.7339E+00	-3.7000E-02	2.6742E+00	9.0020E+00
-3.6000E-02	3.6777E+00	1.1400E+01	-3.6000E-02	3.7855E+00	7.2281E+00	-3.6000E-02	2.6299E+00	9.0390E+00
-3.5000E-02	3.9343E+00	1.2985E+01	-3.5000E-02	3.5184E+00	6.8006E+00	-3.5000E-02	2.4962E+00	8.9868E+00
-3.4000E-02	4.1053E+00	1.3832E+01	-3.4000E-02	3.1434E+00	6.5147E+00	-3.4000E-02	2.3125E+00	8.7490E+00
-3.3000E-02	4.4571E+00	1.3532E+01	-3.3000E-02	2.7703E+00	6.4176E+00	-3.3000E-02	2.1645E+00	8.4382E+00
-3.2000E-02	4.4803E+00	1.2255E+01	-3.2000E-02	2.6271E+00	6.4826E+00	-3.2000E-02	2.1429E+00	8.2317E+00
-3.1000E-02	3.9073E+00	1.0721E+01	-3.1000E-02	2.6501E+00	6.5972E+00	-3.1000E-02	2.2397E+00	8.1144E+00
-3.0000E-02	3.1813E+00	9.6610E+00	-3.0000E-02	2.6292E+00	6.7163E+00	-3.0000E-02	2.3250E+00	7.9465E+00
-2.9000E-02	2.7616E+00	9.4489E+00	-2.9000E-02	2.5599E+00	6.9001E+00	-2.9000E-02	2.3193E+00	7.6825E+00
-2.8000E-02	2.8379E+00	1.0190E+01	-2.8000E-02	2.5302E+00	7.1971E+00	-2.8000E-02	2.2681E+00	7.3656E+00
-2.7000E-02	3.2588E+00	1.1791E+01	-2.7000E-02	2.5539E+00	7.5528E+00	-2.7000E-02	2.2072E+00	7.0305E+00
-2.6000E-02	3.6163E+00	1.3718E+01	-2.6000E-02	2.5374E+00	7.7840E+00	-2.6000E-02	2.1050E+00	6.7033E+00
-2.5000E-02	3.7020E+00	1.4923E+01	-2.5000E-02	2.4656E+00	7.7146E+00	-2.5000E-02	1.9884E+00	6.4091E+00
-2.4000E-02	3.6398E+00	1.4736E+01	-2.4000E-02	2.4556E+00	7.3157E+00	-2.4000E-02	1.8921E+00	6.1092E+00
-2.3000E-02	3.3973E+00	1.3707E+01	-2.3000E-02	2.4960E+00	6.6485E+00	-2.3000E-02	1.7819E+00	5.7254E+00
-2.2000E-02	3.0804E+00	1.2724E+01	-2.2000E-02	2.3656E+00	5.8116E+00	-2.2000E-02	1.6321E+00	5.2337E+00
-2.1000E-02	2.8895E+00	1.1948E+01	-2.1000E-02	2.0550E+00	4.9690E+00	-2.1000E-02	1.4704E+00	4.7000E+00
-2.0000E-02	2.8676E+00	1.1007E+01	-2.0000E-02	1.7377E+00	4.2449E+00	-2.0000E-02	1.3102E+00	4.2200E+00
-1.9000E-02	2.8256E+00	9.6479E+00	-1.9000E-02	1.4515E+00	3.6618E+00	-1.9000E-02	1.1649E+00	3.8361E+00
-1.8000E-02	2.6155E+00	8.0000E+00	-1.8000E-02	1.1651E+00	3.2090E+00	-1.8000E-02	1.0395E+00	3.5174E+00
-1.7000E-02	2.2302E+00	6.3552E+00	-1.7000E-02	9.0933E-01	2.8850E+00	-1.7000E-02	9.1036E-01	3.2181E+00
-1.6000E-02	1.7363E+00	4.9487E+00	-1.6000E-02	7.2041E-01	2.6853E+00	-1.6000E-02	7.6162E-01	2.9468E+00
-1.5000E-02	1.2673E+00	3.8718E+00	-1.5000E-02	5.9275E-01	2.5941E+00	-1.5000E-02	6.1408E-01	2.7495E+00
-1.4000E-02	9.1209E-01	3.0906E+00	-1.4000E-02	5.0213E-01	2.5962E+00	-1.4000E-02	4.9770E-01	2.6541E+00
-1.3000E-02	6.6975E-01	2.5276E+00	-1.3000E-02	4.4295E-01	2.6872E+00	-1.3000E-02	4.2182E-01	2.6626E+00
-1.2000E-02	5.0806E-01	2.1147E+00	-1.2000E-02	4.1501E-01	2.8721E+00	-1.2000E-02	3.8084E-01	2.7701E+00
-1.1000E-02	3.9856E-01	1.8044E+00	-1.1000E-02	4.1441E-01	3.1659E+00	-1.1000E-02	3.6730E-01	2.9788E+00
-1.0000E-02	3.2232E-01	1.5653E+00	-1.0000E-02	4.3892E-01	3.5969E+00	-1.0000E-02	3.7672E-01	3.3020E+00
-9.0000E-03	2.6761E-01	1.3770E+00	-9.0000E-03	4.9095E-01	4.2140E+00	-9.0000E-03	4.0813E-01	3.7683E+00
-8.0000E-03	2.2719E-01	1.2259E+00	-8.0000E-03	5.7922E-01	5.0973E+00	-8.0000E-03	4.6401E-01	4.4270E+00
-7.0000E-03	1.9653E-01	1.1027E+00	-7.0000E-03	7.2131E-01	6.3749E+00	-7.0000E-03	5.5087E-01	5.3585E+00
-6.0000E-03	1.7274E-01	1.0008E+00	-6.0000E-03	9.4444E-01	8.2399E+00	-6.0000E-03	6.8086E-01	6.6933E+00
-5.0000E-03	1.5390E-01	9.1575E-01	-5.0000E-03	1.2687E+00	1.0927E+01	-5.0000E-03	8.7454E-01	8.6416E+00
-4.0000E-03	1.3875E-01	8.4404E-01	-4.0000E-03	1.6655E+00	1.4501E+01	-4.0000E-03	1.1644E+00	1.1529E+01
-3.0000E-03	1.2641E-01	7.8319E-01	-3.0000E-03	2.2213E+00	1.8305E+01	-3.0000E-03	1.5939E+00	1.5784E+01
-2.0000E-03	1.1624E-01	7.3133E-01	-2.0000E-03	3.4103E+00	2.0847E+01	-2.0000E-03	2.1863E+00	2.1637E+01
-1.0000E-03	1.0783E-01	6.8704E-01	-1.0000E-03	4.7872E+00	2.1548E+01	-1.0000E-03	2.8278E+00	2.7956E+01
0.0000E+00	1.0085E-01	6.4925E-01	0.0000E+00	5.2035E+00	2.1660E+01	0.0000E+00	3.1369E+00	3.0997E+01
1.0000E-03	9.5097E-02	6.1714E-01	1.0000E-03	4.3495E+00	2.2088E+01	1.0000E-03	2.8271E+00	2.7958E+01
2.0000E-03	9.0422E-02	5.9014E-01	2.0000E-03	3.0417E+00	2.1846E+01	2.0000E-03	2.1851E+00	2.1638E+01
3.0000E-03	8.6743E-02	5.6783E-01	3.0000E-03	2.4649E+00	1.9459E+01	3.0000E-03	1.5921E+00	1.5784E+01
4.0000E-03	8.4038E-02	5.4998E-01	4.0000E-03	2.1780E+00	1.5485E+01	4.0000E-03	1.1620E+00	1.1528E+01
5.0000E-03	8.2353E-02	5.3654E-01	5.0000E-03	1.6828E+00	1.1640E+01	5.0000E-03	8.7116E-01	8.6404E+00
6.0000E-03	8.1817E-02	5.2763E-01	6.0000E-03	1.2065E+00	8.7251E+00	6.0000E-03	6.7626E-01	6.6930E+00
7.0000E-03	8.2680E-02	5.2359E-01	7.0000E-03	8.6859E-01	6.7004E+00	7.0000E-03	5.4468E-01	5.3601E+00
8.0000E-03	8.5370E-02	5.2505E-01	8.0000E-03	6.5304E-01	5.3154E+00	8.0000E-03	4.5577E-01	4.4323E+00
9.0000E-03	9.0592E-02	5.3305E-01	9.0000E-03	5.2047E-01	4.3589E+00	9.0000E-03	3.9728E-01	3.7796E+00
1.0000E-02	9.9495E-02	5.4924E-01	1.0000E-02	4.4215E-01	3.6901E+00	1.0000E-02	3.6263E-01	3.3227E+00
1.1000E-02	1.1394E-01	5.7613E-01	1.1000E-02	4.0162E-01	3.2206E+00	1.1000E-02	3.4932E-01	3.0140E+00
1.2000E-02	1.3693E-01	6.1772E-01	1.2000E-02	3.9100E-01	2.8962E+00	1.2000E-02	3.5840E-01	2.8276E+00
1.3000E-02	1.7322E-01	6.8022E-01	1.3000E-02	4.0827E-01	2.6849E+00	1.3000E-02	3.9458E-01	2.7542E+00
1.4000E-02	2.2974E-01	7.7325E-01	1.4000E-02	4.5589E-01	2.5698E+00	1.4000E-02	4.6595E-01	2.7981E+00
1.5000E-02	3.1366E-01	9.1035E-01	1.5000E-02	5.4025E-01	2.5457E+00	1.5000E-02	5.7964E-01	2.9706E+00
1.6000E-02	4.2224E-01	1.1054E+00	1.6000E-02	6.7218E-01	2.6180E+00	1.6000E-02	7.2666E-01	3.2668E+00
1.7000E-02	5.2518E-01	1.3590E+00	1.7000E-02	8.6491E-01	2.8017E+00	1.7000E-02	8.6806E-01	3.6263E+00
1.8000E-02	5.7596E-01	1.6398E+00	1.8000E-02	1.1195E+00	3.1154E+00	1.8000E-02	9.6720E-01	3.9492E+00
1.9000E-02	5.5753E-01	1.8884E+00	1.9000E-02	1.4125E+00	3.5721E+00	1.9000E-02	1.0424E+00	4.2269E+00
2.0000E-02	4.9443E-01	2.0441E+00	2.0000E-02	1.7302E+00	4.1778E+00	2.0000E-02	1.1531E+00	4.5806E+00
2.1000E-02	4.3649E-01	2.0834E+00	2.1000E-02	2.1063E+00	4.9319E+00	2.1000E-02	1.3172E+00	5.0834E+00
2.2000E-02	4.2318E-01	2.0558E+00	2.2000E-02	2.4658E+00	5.7796E+00	2.2000E-02	1.4850E+00	5.6443E+00
2.3000E-02	4.3469E-01	2.0371E+00	2.3000E-02	2.5725E+00	6.5510E+00	2.3000E-02	1.6095E+00	6.1083E+00
2.4000E-02	4.3081E-01	2.0328E+00	2.4000E-02	2.3817E+00	7.0822E+00	2.4000E-02	1.6604E+00	6.4082E+00
2.5000E-02	4.0220E-01	1.9534E+00	2.5000E-02	2.1386E+00	7.3639E+00	2.5000E-02	1.6234E+00	6.5701E+00
2.6000E-02	3.7111E-01	1.7385E+00	2.6000E-02	2.0055E+00	7.4641E+00	2.6000E-02	1.5660E+00	6.6875E+00
2.7000E-02	3.2302E-01	1.4559E+00	2.7000E-02	1.9005E+00	7.4935E+00	2.7000E-02	1.5717E+00	6.8808E+00
2.8000E-02	2.6148E-01	1.2097E+00	2.8000E-02	1.8331E+00	7.6415E+00	2.8000E-02	1.6113E+00	7.1723E+00
2.9000E-02	2.1713E-01	1.0472E+00	2.9000E-02	1.8538E+00	8.0704E+00	2.9000E-02	1.6121E+00	7.4420E+00
3.0000E-02	2.0464E-01	9.6844E-01	3.0000E-02	1.8711E+00	8.7247E+00	3.0000E-02	1.5437E+00	7.5377E+00
3.1000E-02	2.1722E-01	9.5798E-01	3.1000E-02	1.8312E+00	9.2048E+00	3.1000E-02	1.4385E+00	7.4410E+00
3.2000E-02	2.3220E-01	9.9038E-01	3.2000E-02	1.8121E+00	8.9857E+00	3.2000E-02	1.3412E+00	7.3128E+00
3.3000E-02	2.2843E-01	1.0267E+00	3.3000E-02	1.7574E+00	8.0327E+00	3.3000E-02	1.2927E+00	7.3128E+00
3.4000E-02	2.1416E-01	1.0306E+00	3.4000E-02	1.5527E+00	6.8578E+00	3.4000E-02	1.2633E+00	7.3522E+00
3.5000E-02	2.0764E-01	9.9182E-01	3.5000E-02	1.3569E+00	5.9161E+00	3.5000E-02	1.1716E+00	7.2167E+00
3.6000E-02	1.9961E-01	9.2909E-01	3.6000E-02	1.2922E+00	5.3566E+00	3.6000E-02	1.0308E+00	6.9424E+00
3.7000E-02	1.8804E-01	8.7684E-01	3.7000E-02	1.3174E+00	5.1639E+00	3.7000E-02	9.3591E-01	6.7447E+00
3.8000E-02	1.9660E-01	8.6587E-01	3.8000E-02	1.3497E+00	5.2829E+00	3.8000E-02	9.1745E-01	6.6209E+00
3.9000E-02	2.3741E-01	9.1127E-01	3.9000E-02	1.3450E+00	5.6227E+00	3.9000E-02	9.3867E-01	6.3903E+00
4.0000E-02	2.9657E-01	1.0143E+00	4.0000E-02	1.2876E+00	5.9986E+00	4.0000E-02	9.6037E-01	6.0325E+00
4.1000E-02	3.5449E-01	1.1627E+00	4.1000E-02	1.2229E+00	6.1390E+00	4.1000E-02	9.6066E-01	5.6485E+00
4.2000E-02	4.0395E-01	1.3285E+00	4.2000E-02	1.2276E+00	5.8331E+00	4.2000E-02	9.3714E-01	5.2208E+00
4.3000E-02	4.4852E-01	1.4759E+00	4.3000E-02	1.2712E+00	5.1366E+00	4.3000E-02	8.9377E-01	4.6863E+00
4.4000E-02	4.8439E-01	1.5869E+00	4.4000E-02	1.2376E+00	4.2960E+00	4.4000E-02	8.1435E-01	4.0751E+00
4.5000E-02	5.0727E-01	1.6792E+00	4.5000E-02	1.0950E+00	3.5088E+00	4.5000E-02	7.0910E-01	3.4597E+00
4.6000E-02	5.2874E-01	1.7703E+00	4.6000E-02	8.9521E-01	2.8532E+00	4.6000E-02	6.0318E-01	2.9047E+00
4.7000E-02	5.4576E-01	1.8295E+00	4.7000E-02	7.0033E-01	2.3375E+00	4.7000E-02	5.1111E-01	2.4503E+00
4.8000E-02	5.5496E-01	1.8094E+00	4.8000E-02	5.4042E-01	1.9462E+00	4.8000E-02	4.3342E-01	2.0969E+00
4.9000E-02	5.5040E-01	1.7081E+00	4.9000E-02	4.2745E-01	1.6595E+00	4.9000E-02	3.8124E-01	1.8268E+00
5.0000E-02	5.2652E-01	1.5722E+00	5.0000E-02	3.7634E-01	1.4561E+00	5.0000E-02	3.6734E-01	1.6227E+00
5.1000E-02	4.9415E-01	1.4602E+00	5.1000E-02	3.8767E-01	1.3147E+00	5.1000E-02	3.7043E-01	1.4663E+00
5.2000E-02	4.9193E-01	1.4099E+00	5.2000E-02	4.1451E-01	1.2158E+00	5.2000E-02	3.6420E-01	1.3412E+00
5.3000E-02	5.4565E-01	1.4221E+00	5.3000E-02	4.2564E-01	1.1418E+00	5.3000E-02	3.3518E-01	1.2328E+00
5.4000E-02	5.9996E-01	1.4587E+00	5.4000E-02	4.1582E-01	1.0791E+00	5.4000E-02	2.9300E-01	1.1353E+00
5.5000E-02	6.0638E-01	1.4707E+00	5.5000E-02	3.7651E-01	1.0235E+00	5.5000E-02	2.5450E-01	1.0505E+00
5.6000E-02	5.8176E-01	1.4322E+00	5.6000E-02	3.3573E-01	9.8007E-01	5.6000E-02	2.2764E-01	9.8163E-01
5.7000E-02	5.5731E-01	1.3461E+00	5.7000E-02	3.1611E-01	9.4967E-01	5.7000E-02	2.1564E-01	9.2676E-01
5.8000E-02	5.5037E-01	1.2334E+00	5.8000E-02	3.2214E-01	9.2884E-01	5.8000E-02	2.1114E-01	8.7929E-01
5.9000E-02	5.4459E-01	1.1123E+00	5.9000E-02	3.4433E-01	9.1038E-01	5.9000E-02	2.0873E-01	8.3529E-01
6.0000E-02	5.1514E-01	9.9008E-01	6.0000E-02	3.5615E-01	8.8362E-01	6.0000E-02	2.0612E-01	7.9527E-01
6.1000E-02	4.4822E-01	8.7115E-01	6.1000E-02	3.5110E-01	8.4465E-01	6.1000E-02	2.0294E-01	7.5949E-01
6.2000E-02	3.6766E-01	7.6885E-01	6.2000E-02	3.3511E-01	7.9772E-01	6.2000E-02	2.0212E-01	7.2646E-01
6.3000E-02	3.0940E-01	6.9552E-01	6.3000E-02	3.0978E-01	7.4759E-01	6.3000E-02	2.0063E-01	6.9418E-01
6.4000E-02	2.9660E-01	6.5495E-01	6.4000E-02	2.8532E-01	6.9908E-01	6.4000E-02	1.9463E-01	6.6214E-01
6.5000E-02	3.1972E-01	6.4535E-01	6.5000E-02	2.7314E-01	6.5694E-01	6.5000E-02	1.8740E-01	6.3128E-01
6.6000E-02	3.5541E-01	6.6134E-01	6.6000E-02	2.6296E-01	6.2178E-01	6.6000E-02	1.8858E-01	6.0347E-01
6.7000E-02	3.9922E-01	6.9493E-01	6.7000E-02	2.4764E-01	5.9285E-01	6.7000E-02	1.9841E-01	5.8004E-01
6.8000E-02	4.3338E-01	7.3283E-01	6.8000E-02	2.4460E-01	5.7086E-01	6.8000E-02	2.0986E-01	5.6070E-01
6.9000E-02	4.3260E-01	7.6182E-01	6.9000E-02	2.5267E-01	5.5377E-01	6.9000E-02	2.1345E-01	5.4221E-01
7.0000E-02	4.1347E-01	7.8507E-01	7.0000E-02	2.6217E-01	5.3874E-01	7.0000E-02	2.0629E-01	5.2187E-01
7.1000E-02	4.0933E-01	8.1561E-01	7.1000E-02	2.6050E-01	5.2124E-01	7.1000E-02	1.9719E-01	5.0121E-01
7.2000E-02	4.3537E-01	8.5670E-01	7.2000E-02	2.4412E-01	4.9767E-01	7.2000E-02	1.9415E-01	4.8275E-01
7.3000E-02	4.8521E-01	8.9520E-01	7.3000E-02	2.2621E-01	4.6901E-01	7.3000E-02	2.0096E-01	4.6727E-01
7.4000E-02	5.3364E-01	9.1044E-01	7.4000E-02	2.0942E-01	4.3943E-01	7.4000E-02	2.1208E-01	4.5251E-01
7.5000E-02	5.5317E-01	8.8958E-01	7.5000E-02	1.9233E-01	4.1285E-01	7.5000E-02	2.1974E-01	4.3530E-01
7.6000E-02	5.3115E-01	8.3306E-01	7.6000E-02	1.8092E-01	3.8932E-01	7.6000E-02	2.1648E-01	4.1476E-01
7.7000E-02	4.7804E-01	7.5367E-01	7.7000E-02	1.7265E-01	3.6615E-01	7.7000E-02	2.0313E-01	3.9261E-01
7.8000E-02	4.1937E-01	6.6890E-01	7.8000E-02	1.5965E-01	3.4251E-01	7.8000E-02	1.9121E-01	3.7088E-01
7.9000E-02	3.6654E-01	5.9144E-01	7.9000E-02	1.4715E-01	3.2078E-01	7.9000E-02	1.8464E-01	3.5016E-01
8.0000E-02	3.2030E-01	5.3036E-01	8.0000E-02	1.4058E-01	3.0199E-01	8.0000E-02	1.8314E-01	3.3101E-01
8.1000E-02	2.9217E-01	4.9155E-01	8.1000E-02	1.3118E-01	2.8367E-01	8.1000E-02	1.8499E-01	3.1319E-01
8.2000E-02	3.0216E-01	4.7565E-01	8.2000E-02	1.1605E-01	2.6406E-01	8.2000E-02	1.8257E-01	2.9459E-01
8.3000E-02	3.4605E-01	4.7824E-01	8.3000E-02	9.8375E-02	2.4424E-01	8.3000E-02	1.6832E-01	2.7281E-01
8.4000E-02	3.9183E-01	4.9186E-01	8.4000E-02	8.1641E-02	2.2617E-01	8.4000E-02	1.4037E-01	2.4802E-01
8.5000E-02	4.1511E-01	5.0627E-01	8.5000E-02	6.8704E-02	2.1080E-01	8.5000E-02	1.0753E-01	2.2369E-01
8.6000E-02	4.0575E-01	5.1295E-01	8.6000E-02	6.0407E-02	1.9783E-01	8.6000E-02	7.9453E-02	2.0291E-01
8.7000E-02	3.6579E-01	5.1436E-01	8.7000E-02	5.4539E-02	1.8626E-01	8.7000E-02	5.9155E-02	1.8628E-01
8.8000E-02	3.3094E-01	5.2011E-01	8.8000E-02	4.8833E-02	1.7550E-01	8.8000E-02	4.5146E-02	1.7292E-01
8.9000E-02	3.1936E-01	5.3233E-01	8.9000E-02	4.3231E-02	1.6550E-01	8.9000E-02	3.5038E-02	1.6191E-01
9.0000E-02	3.2942E-01	5.4797E-01	9.0000E-02	3.8938E-02	1.5648E-01	9.0000E-02	2.7671E-02	1.5277E-01
9.1000E-02	3.5218E-01	5.6134E-01	9.1000E-02	3.9856E-02	1.4890E-01	9.1000E-02	2.2435E-02	1.4511E-01
9.2000E-02	3.6369E-01	5.6273E-01	9.2000E-02	4.8254E-02	1.4299E-01	9.2000E-02	1.8603E-02	1.3850E-01
9.3000E-02	3.5520E-01	5.4779E-01	9.3000E-02	6.1689E-02	1.3840E-01	9.3000E-02	1.5571E-02	1.3266E-01
9.4000E-02	3.4003E-01	5.2208E-01	9.4000E-02	7.1788E-02	1.3418E-01	9.4000E-02	1.3163E-02	1.2745E-01
9.5000E-02	3.2543E-01	4.9194E-01	9.5000E-02	6.8769E-02	1.2921E-01	9.5000E-02	1.1295E-02	1.2278E-01
9.6000E-02	3.0870E-01	4.6110E-01	9.6000E-02	5.5106E-02	1.2362E-01	9.6000E-02	9.8369E-03	1.1856E-01
9.7000E-02	2.9345E-01	4.3337E-01	9.7000E-02	4.0513E-02	1.1831E-01	9.7000E-02	8.6802E-03	1.1470E-01
9.8000E-02	2.7897E-01	4.1051E-01	9.8000E-02	2.9432E-02	1.1365E-01	9.8000E-02	7.7467E-03	1.1113E-01
9.9000E-02	2.6171E-01	3.9270E-01	9.9000E-02	2.1866E-02	1.0960E-01	9.9000E-02	6.9808E-03	1.0781E-01
1.0000E-01	2.5506E-01	3.8146E-01	1.0000E-01	1.6795E-02	1.0602E-01	1.0000E-01	6.3444E-03	1.0472E-01
1.0100E-01	2.6243E-01	3.7524E-01	1.0100E-01	1.3349E-02	1.0279E-01	1.0100E-01	5.8102E-03	1.0181E-01
1.0200E-01	2.6856E-01	3.7046E-01	1.0200E-01	1.0953E-02	9.9838E-02	1.0200E-01	5.3577E-03	9.9075E-02
1.0300E-01	2.6922E-01	3.6464E-01	1.0300E-01	9.2416E-03	9.7102E-02	1.0300E-01	4.9713E-03	9.6493E-02
1.0400E-01	2.6060E-01	3.5344E-01	1.0400E-01	7.9882E-03	9.4546E-02	1.0400E-01	4.6389E-03	9.4049E-02
1.0500E-01	2.4234E-01	3.3465E-01	1.0500E-01	7.0475E-03	9.2144E-02	1.0500E-01	4.3510E-03	9.1728E-02
1.0600E-01	2.2332E-01	3.1155E-01	1.0600E-01	6.3252E-03	8.9876E-02	1.0600E-01	4.1001E-03	8.9520E-02
1.0700E-01	2.0317E-01	2.8902E-01	1.0700E-01	5.7587E-03	8.7724E-02	1.0700E-01	3.8799E-03	8.7415E-02
1.0800E-01	1.8652E-01	2.6973E-01	1.0800E-01	5.3052E-03	8.5679E-02	1.0800E-01	3.6855E-03	8.5405E-02
1.0900E-01	1.7669E-01	2.5215E-01	1.0900E-01	4.9356E-03	8.3728E-02	1.0900E-01	3.5128E-03	8.3483E-02
1.1000E-01	1.6422E-01	2.3334E-01	1.1000E-01	4.6288E-03	8.1865E-02	1.1000E-01	3.3586E-03	8.1641E-02
1.1100E-01	1.4662E-01	2.1425E-01	1.1100E-01	4.3702E-03	8.0081E-02	1.1100E-01	3.2200E-03	7.9875E-02
1.1200E-01	1.3477E-01	1.9789E-01	1.1200E-01	4.1490E-03	7.8372E-02	1.1200E-01	3.0948E-03	7.8180E-02
1.1300E-01	1.2801E-01	1.8380E-01	1.1300E-01	3.9571E-03	7.6730E-02	1.1300E-01	2.9811E-03	7.6551E-02
1.1400E-01	1.1625E-01	1.6932E-01	1.1400E-01	3.7887E-03	7.5153E-02	1.1400E-01	2.8772E-03	7.4984E-02
1.1500E-01	1.0000E-01	1.5392E-01	1.1500E-01	3.6392E-03	7.3635E-02	1.1500E-01	2.7818E-03	7.3474E-02
1.1600E-01	8.3566E-02	1.3907E-01	1.1600E-01	3.5051E-03	7.2174E-02	1.1600E-01	2.6939E-03	7.2020E-02
1.1700E-01	6.8950E-02	1.2608E-01	1.1700E-01	3.3838E-03	7.0765E-02	1.1700E-01	2.6124E-03	7.0617E-02
1.1800E-01	5.8168E-02	1.1542E-01	1.1800E-01	3.2732E-03	6.9406E-02	1.1800E-01	2.5366E-03	6.9264E-02
1.1900E-01	5.1550E-02	1.0655E-01	1.1900E-01	3.1716E-03	6.8093E-02	1.1900E-01	2.4658E-03	6.7956E-02
1.2000E-01	4.6373E-02	9.8530E-02	1.2000E-01	3.0777E-03	6.6826E-02	1.2000E-01	2.3994E-03	6.6693E-02
1.2100E-01	4.0972E-02	9.0987E-02	1.2100E-01	2.9904E-03	6.5600E-02	1.2100E-01	2.3370E-03	6.5471E-02
1.2200E-01	3.6096E-02	8.4139E-02	1.2200E-01	2.9088E-03	6.4414E-02	1.2200E-01	2.2780E-03	6.4288E-02
1.2300E-01	3.4893E-02	7.8469E-02	1.2300E-01	2.8322E-03	6.3266E-02	1.2300E-01	2.2222E-03	6.3144E-02
1.2400E-01	4.0241E-02	7.4279E-02	1.2400E-01	2.7600E-03	6.2154E-02	1.2400E-01	2.1693E-03	6.2035E-02
1.2500E-01	5.1444E-02	7.1436E-02	1.2500E-01	2.6917E-03	6.1077E-02	1.2500E-01	2.1189E-03	6.0960E-02
1.2600E-01	6.2813E-02	6.9259E-02	1.2600E-01	2.6269E-03	6.0032E-02	1.2600E-01	2.0708E-03	5.9919E-02
1.2700E-01	6.4583E-02	6.6631E-02	1.2700E-01	2.5653E-03	5.9019E-02	1.2700E-01	2.0248E-03	5.8908E-02
1.2800E-01	5.4470E-02	6.3204E-02	1.2800E-01	2.5065E-03	5.8036E-02	1.2800E-01	1.9808E-03	5.7927E-02
1.2900E-01	4.0796E-02	5.9724E-02	1.2900E-01	2.4503E-03	5.7081E-02	1.2900E-01	1.9386E-03	5.6975E-02
1.3000E-01	2.9619E-02	5.6735E-02	1.3000E-01	2.3964E-03	5.6154E-02	1.3000E-01	1.8980E-03	5.6050E-02
1.3100E-01	2.1859E-02	5.4280E-02	1.3100E-01	2.3447E-03	5.5253E-02	1.3100E-01	1.8590E-03	5.5151E-02
1.3200E-01	1.6690E-02	5.2243E-02	1.3200E-01	2.2950E-03	5.4378E-02	1.3200E-01	1.8213E-03	5.4278E-02
1.3300E-01	1.3234E-02	5.0510E-02	1.3300E-01	2.2471E-03	5.3526E-02	1.3300E-01	1.7850E-03	5.3428E-02
1.3400E-01	1.0878E-02	4.8998E-02	1.3400E-01	2.2010E-03	5.2698E-02	1.3400E-01	1.7499E-03	5.2602E-02
1.3500E-01	9.2312E-03	4.7653E-02	1.3500E-01	2.1565E-03	5.1893E-02	1.3500E-01	1.7160E-03	5.1798E-02
1.3600E-01	8.0508E-03	4.6439E-02	1.3600E-01	2.1134E-03	5.1108E-02	1.3600E-01	1.6831E-03	5.1016E-02
1.3700E-01	7.1825E-03	4.5328E-02	1.3700E-01	2.0718E-03	5.0345E-02	1.3700E-01	1.6513E-03	5.0254E-02
1.3800E-01	6.5277E-03	4.4303E-02	1.3800E-01	2.0315E-03	4.9601E-02	1.3800E-01	1.6204E-03	4.9512E-02
1.3900E-01	6.0218E-03	4.3351E-02	1.3900E-01	1.9924E-03	4.8877E-02	1.3900E-01	1.5904E-03	4.8789E-02
1.4000E-01	5.6220E-03	4.2461E-02	1.4000E-01	1.9545E-03	4.8171E-02	1.4000E-01	1.5613E-03	4.8085E-02
1.4100E-01	5.2992E-03	4.1624E-02	1.4100E-01	1.9178E-03	4.7482E-02	1.4100E-01	1.5331E-03	4.7398E-02
1.4200E-01	5.0335E-03	4.0835E-02	1.4200E-01	1.8821E-03	4.6811E-02	1.4200E-01	1.5056E-03	4.6729E-02
1.4300E-01	4.8109E-03	4.0088E-02	1.4300E-01	1.8474E-03	4.6157E-02	1.4300E-01	1.4788E-03	4.6076E-02
1.4400E-01	4.6212E-03	3.9379E-02	1.4400E-01	1.8137E-03	4.5518E-02	1.4400E-01	1.4528E-03	4.5439E-02
1.4500E-01	4.4574E-03	3.8704E-02	1.4500E-01	1.7809E-03	4.4895E-02	1.4500E-01	1.4275E-03	4.4817E-02
1.4600E-01	4.3140E-03	3.8059E-02	1.4600E-01	1.7489E-03	4.4287E-02	1.4600E-01	1.4028E-03	4.4211E-02
1.4700E-01	4.1870E-03	3.7444E-02	1.4700E-01	1.7178E-03	4.3694E-02	1.4700E-01	1.3787E-03	4.3618E-02
1.4800E-01	4.0735E-03	3.6854E-02	1.4800E-01	1.6876E-03	4.3114E-02	1.4800E-01	1.3552E-03	4.3040E-02
1.4900E-01	3.9710E-03	3.6288E-02	1.4900E-01	1.6581E-03	4.2548E-02	1.4900E-01	1.3323E-03	4.2476E-02
1.5000E-01	3.8779E-03	3.5744E-02	1.5000E-01	1.6293E-03	4.1995E-02	1.5000E-01	1.3100E-03	4.1924E-02
1.5100E-01	3.7925E-03	3.5221E-02	1.5100E-01	1.6013E-03	4.1455E-02	1.5100E-01	1.2882E-03	4.1385E-02
1.5200E-01	3.7139E-03	3.4718E-02	1.5200E-01	1.5739E-03	4.0927E-02	1.5200E-01	1.2670E-03	4.0858E-02
1.5300E-01	3.6410E-03	3.4232E-02	1.5300E-01	1.5472E-03	4.0411E-02	1.5300E-01	1.2462E-03	4.0344E-02
1.5400E-01	3.5731E-03	3.3764E-02	1.5400E-01	1.5212E-03	3.9906E-02	1.5400E-01	1.2259E-03	3.9840E-02
1.5500E-01	3.5096E-03	3.3311E-02	1.5500E-01	1.4958E-03	3.9413E-02	1.5500E-01	1.2061E-03	3.9348E-02
1.5600E-01	3.4499E-03	3.2873E-02	1.5600E-01	1.4709E-03	3.8931E-02	1.5600E-01	1.1867E-03	3.8867E-02
1.5700E-01	3.3937E-03	3.2449E-02	1.5700E-01	1.4467E-03	3.8459E-02	1.5700E-01	1.1678E-03	3.8396E-02
1.5800E-01	3.3405E-03	3.2039E-02	1.5800E-01	1.4230E-03	3.7997E-02	1.5800E-01	1.1492E-03	3.7936E-02
1.5900E-01	3.2901E-03	3.1641E-02	1.5900E-01	1.3998E-03	3.7545E-02	1.5900E-01	1.1311E-03	3.7485E-02
1.6000E-01	3.2421E-03	3.1255E-02	1.6000E-01	1.3772E-03	3.7103E-02	1.6000E-01	1.1134E-03	3.7044E-02
1.6100E-01	3.1964E-03	3.0881E-02	1.6100E-01	1.3550E-03	3.6670E-02	1.6100E-01	1.0961E-03	3.6613E-02
1.6200E-01	3.1527E-03	3.0518E-02	1.6200E-01	1.3334E-03	3.6247E-02	1.6200E-01	1.0792E-03	3.6190E-02
1.6300E-01	3.1109E-03	3.0165E-02	1.6300E-01	1.3122E-03	3.5832E-02	1.6300E-01	1.0626E-03	3.5777E-02
1.6400E-01	3.0708E-03	2.9822E-02	1.6400E-01	1.2915E-03	3.5426E-02	1.6400E-01	1.0463E-03	3.5372E-02
1.6500E-01	3.0323E-03	2.9488E-02	1.6500E-01	1.2713E-03	3.5028E-02	1.6500E-01	1.0305E-03	3.4975E-02
1.6600E-01	2.9952E-03	2.9163E-02	1.6600E-01	1.2514E-03	3.4639E-02	1.6600E-01	1.0149E-03	3.4586E-02
1.6700E-01	2.9596E-03	2.8847E-02	1.6700E-01	1.2320E-03	3.4257E-02	1.6700E-01	9.9966E-04	3.4206E-02
1.6800E-01	2.9252E-03	2.8540E-02	1.6800E-01	1.2131E-03	3.3883E-02	1.6800E-01	9.8475E-04	3.3833E-02
1.6900E-01	2.8919E-03	2.8240E-02	1.6900E-01	1.1945E-03	3.3517E-02	1.6900E-01	9.7014E-04	3.3468E-02
1.7000E-01	2.8598E-03	2.7948E-02	1.7000E-01	1.1763E-03	3.3158E-02	1.7000E-01	9.5584E-04	3.3110E-02
1.7100E-01	2.8288E-03	2.7664E-02	1.7100E-01	1.1584E-03	3.2806E-02	1.7100E-01	9.4182E-04	3.2759E-02
1.7200E-01	2.7987E-03	2.7387E-02	1.7200E-01	1.1410E-03	3.2461E-02	1.7200E-01	9.2809E-04	3.2415E-02
1.7300E-01	2.7695E-03	2.7116E-02	1.7300E-01	1.1239E-03	3.2123E-02	1.7300E-01	9.1463E-04	3.2078E-02
1.7400E-01	2.7412E-03	2.6853E-02	1.7400E-01	1.1071E-03	3.1791E-02	1.7400E-01	9.0145E-04	3.1747E-02
1.7500E-01	2.7138E-03	2.6595E-02	1.7500E-01	1.0907E-03	3.1466E-02	1.7500E-01	8.8853E-04	3.1423E-02
1.7600E-01	2.6871E-03	2.6344E-02	1.7600E-01	1.0746E-03	3.1148E-02	1.7600E-01	8.7587E-04	3.1105E-02
1.7700E-01	2.6612E-03	2.6099E-02	1.7700E-01	1.0589E-03	3.0835E-02	1.7700E-01	8.6345E-04	3.0793E-02
1.7800E-01	2.6360E-03	2.5860E-02	1.7800E-01	1.0434E-03	3.0528E-02	1.7800E-01	8.5129E-04	3.0488E-02
1.7900E-01	2.6115E-03	2.5626E-02	1.7900E-01	1.0283E-03	3.0228E-02	1.7900E-01	8.3936E-04	3.0188E-02
1.8000E-01	2.5877E-03	2.5398E-02	1.8000E-01	1.0135E-03	2.9933E-02	1.8000E-01	8.2766E-04	2.9894E-02
1.8100E-01	2.5644E-03	2.5175E-02	1.8100E-01	9.9890E-04	2.9643E-02	1.8100E-01	8.1620E-04	2.9605E-02
1.8200E-01	2.5418E-03	2.4957E-02	1.8200E-01	9.8464E-04	2.9360E-02	1.8200E-01	8.0496E-04	2.9322E-02
1.8300E-01	2.5198E-03	2.4744E-02	1.8300E-01	9.7065E-04	2.9081E-02	1.8300E-01	7.9393E-04	2.9045E-02
1.8400E-01	2.4983E-03	2.4536E-02	1.8400E-01	9.5694E-04	2.8808E-02	1.8400E-01	7.8312E-04	2.8772E-02
1.8500E-01	2.4773E-03	2.4333E-02	1.8500E-01	9.4349E-04	2.8539E-02	1.8500E-01	7.7252E-04	2.8505E-02
1.8600E-01	2.4569E-03	2.4134E-02	1.8600E-01	9.3030E-04	2.8276E-02	1.8600E-01	7.6213E-04	2.8242E-02
1.8700E-01	2.4370E-03	2.3940E-02	1.8700E-01	9.1736E-04	2.8018E-02	1.8700E-01	7.5193E-04	2.7985E-02
1.8800E-01	2.4176E-03	2.3751E-02	1.8800E-01	9.0467E-04	2.7764E-02	1.8800E-01	7.4193E-04	2.7732E-02
1.8900E-01	2.3986E-03	2.3565E-02	1.8900E-01	8.9222E-04	2.7515E-02	1.8900E-01	7.3213E-04	2.7484E-02
1.9000E-01	2.3801E-03	2.3384E-02	1.9000E-01	8.8001E-04	2.7271E-02	1.9000E-01	7.2251E-04	2.7240E-02
1.9100E-01	2.3620E-03	2.3207E-02	1.9100E-01	8.6804E-04	2.7031E-02	1.9100E-01	7.1308E-04	2.7001E-02
1.9200E-01	2.3444E-03	2.3033E-02	1.9200E-01	8.5629E-04	2.6796E-02	1.9200E-01	7.0382E-04	2.6766E-02
1.9300E-01	2.3272E-03	2.2864E-02	1.9300E-01	8.4476E-04	2.6564E-02	1.9300E-01	6.9475E-04	2.6536E-02
1.9400E-01	2.3104E-03	2.2699E-02	1.9400E-01	8.3345E-04	2.6338E-02	1.9400E-01	6.8585E-04	2.6310E-02
1.9500E-01	2.2940E-03	2.2537E-02	1.9500E-01	8.2235E-04	2.6115E-02	1.9500E-01	6.7712E-04	2.6088E-02
1.9600E-01	2.2780E-03	2.2379E-02	1.9600E-01	8.1146E-04	2.5896E-02	1.9600E-01	6.6856E-04	2.5870E-02
1.9700E-01	2.2624E-03	2.2224E-02	1.9700E-01	8.0078E-04	2.5681E-02	1.9700E-01	6.6016E-04	2.5656E-02
1.9800E-01	2.2471E-03	2.2073E-02	1.9800E-01	7.9030E-04	2.5470E-02	1.9800E-01	6.5193E-04	2.5446E-02
1.9900E-01	2.2323E-03	2.1926E-02	1.9900E-01	7.8002E-04	2.5263E-02	1.9900E-01	6.4386E-04	2.5239E-02
2.0000E-01	2.2177E-03	2.1781E-02	2.0000E-01	7.6993E-04	2.5060E-02	2.0000E-01	6.3594E-04	2.5037E-02
2.0100E-01	2.2036E-03	2.1641E-02	2.0100E-01	7.6003E-04	2.4860E-02	2.0100E-01	6.2818E-04	2.4838E-02
2.0200E-01	2.1897E-03	2.1503E-02	2.0200E-01	7.5032E-04	2.4664E-02	2.0200E-01	6.2057E-04	2.4643E-02
2.0300E-01	2.1763E-03	2.1369E-02	2.0300E-01	7.4079E-04	2.4472E-02	2.0300E-01	6.1311E-04	2.4451E-02
2.0400E-01	2.1631E-03	2.1237E-02	2.0400E-01	7.3145E-04	2.4283E-02	2.0400E-01	6.0579E-04	2.4263E-02
2.0500E-01	2.1503E-03	2.1109E-02	2.0500E-01	7.2228E-04	2.4098E-02	2.0500E-01	5.9863E-04	2.4078E-02
2.0600E-01	2.1378E-03	2.0985E-02	2.0600E-01	7.1328E-04	2.3915E-02	2.0600E-01	5.9160E-04	2.3896E-02
2.0700E-01	2.1256E-03	2.0863E-02	2.0700E-01	7.0446E-04	2.3737E-02	2.0700E-01	5.8472E-04	2.3718E-02
2.0800E-01	2.1138E-03	2.0744E-02	2.0800E-01	6.9581E-04	2.3561E-02	2.0800E-01	5.7798E-04	2.3543E-02
2.0900E-01	2.1022E-03	2.0628E-02	2.0900E-01	6.8733E-04	2.3389E-02	2.0900E-01	5.7138E-04	2.3372E-02
2.1000E-01	2.0910E-03	2.0515E-02	2.1000E-01	6.7901E-04	2.3219E-02	2.1000E-01	5.6491E-04	2.3203E-02
2.1100E-01	2.0801E-03	2.0405E-02	2.1100E-01	6.7085E-04	2.3053E-02	2.1100E-01	5.5858E-04	2.3038E-02
2.1200E-01	2.0695E-03	2.0298E-02	2.1200E-01	6.6286E-04	2.2890E-02	2.1200E-01	5.5238E-04	2.2875E-02
2.1300E-01	2.0591E-03	2.0193E-02	2.1300E-01	6.5502E-04	2.2730E-02	2.1300E-01	5.4631E-04	2.2716E-02
2.1400E-01	2.0491E-03	2.0092E-02	2.1400E-01	6.4734E-04	2.2573E-02	2.1400E-01	5.4038E-04	2.2559E-02
2.1500E-01	2.0394E-03	1.9993E-02	2.1500E-01	6.3981E-04	2.2419E-02	2.1500E-01	5.3457E-04	2.2406E-02
2.1600E-01	2.0299E-03	1.9897E-02	2.1600E-01	6.3244E-04	2.2268E-02	2.1600E-01	5.2889E-04	2.2255E-02
2.1700E-01	2.0208E-03	1.9804E-02	2.1700E-01	6.2522E-04	2.2119E-02	2.1700E-01	5.2334E-04	2.2108E-02
2.1800E-01	2.0120E-03	1.9713E-02	2.1800E-01	6.1815E-04	2.1974E-02	2.1800E-01	5.1792E-04	2.1963E-02
2.1900E-01	2.0034E-03	1.9626E-02	2.1900E-01	6.1123E-04	2.1831E-02	2.1900E-01	5.1263E-04	2.1820E-02
2.2000E-01	1.9951E-03	1.9541E-02	2.2000E-01	6.0445E-04	2.1691E-02	2.2000E-01	5.0746E-04	2.1681E-02
2.2100E-01	1.9872E-03	1.9458E-02	2.2100E-01	5.9782E-04	2.1553E-02	2.2100E-01	5.0241E-04	2.1544E-02
2.2200E-01	1.9795E-03	1.9379E-02	2.2200E-01	5.9134E-04	2.1419E-02	2.2200E-01	4.9749E-04	2.1410E-02
2.2300E-01	1.9721E-03	1.9302E-02	2.2300E-01	5.8500E-04	2.1287E-02	2.2300E-01	4.9269E-04	2.1279E-02
2.2400E-01	1.9650E-03	1.9228E-02	2.2400E-01	5.7881E-04	2.1157E-02	2.2400E-01	4.8802E-04	2.1150E-02
2.2500E-01	1.9582E-03	1.9156E-02	2.2500E-01	5.7276E-04	2.1030E-02	2.2500E-01	4.8347E-04	2.1023E-02
2.2600E-01	1.9517E-03	1.9087E-02	2.2600E-01	5.6685E-04	2.0906E-02	2.2600E-01	4.7904E-04	2.0900E-02
2.2700E-01	1.9454E-03	1.9021E-02	2.2700E-01	5.6108E-04	2.0784E-02	2.2700E-01	4.7474E-04	2.0778E-02
2.2800E-01	1.9395E-03	1.8958E-02	2.2800E-01	5.5545E-04	2.0664E-02	2.2800E-01	4.7056E-04	2.0660E-02
2.2900E-01	1.9339E-03	1.8897E-02	2.2900E-01	5.4997E-04	2.0548E-02	2.2900E-01	4.6650E-04	2.0543E-02
2.3000E-01	1.9285E-03	1.8839E-02	2.3000E-01	5.4462E-04	2.0433E-02	2.3000E-01	4.6257E-04	2.0429E-02
2.3100E-01	1.9235E-03	1.8783E-02	2.3100E-01	5.3942E-04	2.0321E-02	2.3100E-01	4.5876E-04	2.0318E-02
2.3200E-01	1.9188E-03	1.8731E-02	2.3200E-01	5.3436E-04	2.0211E-02	2.3200E-01	4.5507E-04	2.0209E-02
2.3300E-01	1.9143E-03	1.8681E-02	2.3300E-01	5.2944E-04	2.0104E-02	2.3300E-01	4.5151E-04	2.0102E-02
2.3400E-01	1.9102E-03	1.8634E-02	2.3400E-01	5.2466E-04	1.9999E-02	2.3400E-01	4.4808E-04	1.9998E-02
2.3500E-01	1.9064E-03	1.8589E-02	2.3500E-01	5.2002E-04	1.9897E-02	2.3500E-01	4.4477E-04	1.9896E-02
2.3600E-01	1.9029E-03	1.8548E-02	2.3600E-01	5.1553E-04	1.9797E-02	2.3600E-01	4.4159E-04	1.9797E-02
2.3700E-01	1.8997E-03	1.8509E-02	2.3700E-01	5.1118E-04	1.9699E-02	2.3700E-01	4.3853E-04	1.9700E-02
2.3800E-01	1.8969E-03	1.8473E-02	2.3800E-01	5.0697E-04	1.9603E-02	2.3800E-01	4.3561E-04	1.9605E-02
2.3900E-01	1.8944E-03	1.8440E-02	2.3900E-01	5.0291E-04	1.9510E-02	2.3900E-01	4.3281E-04	1.9512E-02
2.4000E-01	1.8922E-03	1.8410E-02	2.4000E-01	4.9899E-04	1.9419E-02	2.4000E-01	4.3015E-04	1.9422E-02
2.4100E-01	1.8904E-03	1.8383E-02	2.4100E-01	4.9523E-04	1.9330E-02	2.4100E-01	4.2761E-04	1.9334E-02
2.4200E-01	1.8889E-03	1.8359E-02	2.4200E-01	4.9161E-04	1.9244E-02	2.4200E-01	4.2521E-04	1.9248E-02
2.4300E-01	1.8878E-03	1.8338E-02	2.4300E-01	4.8814E-04	1.9160E-02	2.4300E-01	4.2295E-04	1.9164E-02
2.4400E-01	1.8870E-03	1.8321E-02	2.4400E-01	4.8482E-04	1.9078E-02	2.4400E-01	4.2082E-04	1.9083E-02
2.4500E-01	1.8866E-03	1.8306E-02	2.4500E-01	4.8165E-04	1.8998E-02	2.4500E-01	4.1883E-04	1.9004E-02
2.4600E-01	1.8866E-03	1.8294E-02	2.4600E-01	4.7864E-04	1.8920E-02	2.4600E-01	4.1699E-04	1.8927E-02
2.4700E-01	1.8869E-03	1.8286E-02	2.4700E-01	4.7579E-04	1.8845E-02	2.4700E-01	4.1528E-04	1.8853E-02
2.4800E-01	1.8877E-03	1.8281E-02	2.4800E-01	4.7309E-04	1.8772E-02	2.4800E-01	4.1372E-04	1.8780E-02
2.4900E-01	1.8888E-03	1.8280E-02	2.4900E-01	4.7056E-04	1.8702E-02	2.4900E-01	4.1230E-04	1.8710E-02
2.5000E-01	1.8904E-03	1.8282E-02	2.5000E-01	4.6819E-04	1.8633E-02	2.5000E-01	4.1103E-04	1.8643E-02
2.5100E-01	1.8924E-03	1.8287E-02	2.5100E-01	4.6598E-04	1.8567E-02	2.5100E-01	4.0991E-04	1.8577E-02
2.5200E-01	1.8949E-03	1.8296E-02	2.5200E-01	4.6395E-04	1.8503E-02	2.5200E-01	4.0895E-04	1.8514E-02
2.5300E-01	1.8978E-03	1.8309E-02	2.5300E-01	4.6208E-04	1.8441E-02	2.5300E-01	4.0814E-04	1.8453E-02
2.5400E-01	1.9011E-03	1.8326E-02	2.5400E-01	4.6039E-04	1.8382E-02	2.5400E-01	4.0749E-04	1.8394E-02
2.5500E-01	1.9050E-03	1.8346E-02	2.5500E-01	4.5887E-04	1.8325E-02	2.5500E-01	4.0700E-04	1.8338E-02
2.5600E-01	1.9093E-03	1.8371E-02	2.5600E-01	4.5754E-04	1.8270E-02	2.5600E-01	4.0667E-04	1.8283E-02
2.5700E-01	1.9141E-03	1.8399E-02	2.5700E-01	4.5639E-04	1.8217E-02	2.5700E-01	4.0651E-04	1.8232E-02
2.5800E-01	1.9195E-03	1.8432E-02	2.5800E-01	4.5542E-04	1.8167E-02	2.5800E-01	4.0651E-04	1.8182E-02
2.5900E-01	1.9254E-03	1.8469E-02	2.5900E-01	4.5465E-04	1.8119E-02	2.5900E-01	4.0670E-04	1.8135E-02
2.6000E-01	1.9319E-03	1.8511E-02	2.6000E-01	4.5406E-04	1.8074E-02	2.6000E-01	4.0705E-04	1.8090E-02
2.6100E-01	1.9390E-03	1.8557E-02	2.6100E-01	4.5368E-04	1.8030E-02	2.6100E-01	4.0759E-04	1.8048E-02
2.6200E-01	1.9467E-03	1.8608E-02	2.6200E-01	4.5350E-04	1.7990E-02	2.6200E-01	4.0831E-04	1.8008E-02
2.6300E-01	1.9550E-03	1.8664E-02	2.6300E-01	4.5352E-04	1.7951E-02	2.6300E-01	4.0921E-04	1.7970E-02
2.6400E-01	1.9639E-03	1.8725E-02	2.6400E-01	4.5376E-04	1.7915E-02	2.6400E-01	4.1031E-04	1.7935E-02
2.6500E-01	1.9736E-03	1.8792E-02	2.6500E-01	4.5421E-04	1.7882E-02	2.6500E-01	4.1160E-04	1.7902E-02
2.6600E-01	1.9840E-03	1.8864E-02	2.6600E-01	4.5487E-04	1.7851E-02	2.6600E-01	4.1308E-04	1.7872E-02
2.6700E-01	1.9951E-03	1.8941E-02	2.6700E-01	4.5577E-04	1.7822E-02	2.6700E-01	4.1478E-04	1.7844E-02
2.6800E-01	2.0069E-03	1.9025E-02	2.6800E-01	4.5689E-04	1.7796E-02	2.6800E-01	4.1667E-04	1.7819E-02
2.6900E-01	2.0196E-03	1.9114E-02	2.6900E-01	4.5824E-04	1.7773E-02	2.6900E-01	4.1878E-04	1.7796E-02
2.7000E-01	2.0332E-03	1.9210E-02	2.7000E-01	4.5983E-04	1.7752E-02	2.7000E-01	4.2111E-04	1.7776E-02
2.7100E-01	2.0476E-03	1.9313E-02	2.7100E-01	4.6167E-04	1.7734E-02	2.7100E-01	4.2365E-04	1.7759E-02
2.7200E-01	2.0630E-03	1.9422E-02	2.7200E-01	4.6376E-04	1.7718E-02	2.7200E-01	4.2642E-04	1.7744E-02
2.7300E-01	2.0793E-03	1.9539E-02	2.7300E-01	4.6611E-04	1.7706E-02	2.7300E-01	4.2943E-04	1.7732E-02
2.7400E-01	2.0967E-03	1.9663E-02	2.7400E-01	4.6872E-04	1.7696E-02	2.7400E-01	4.3267E-04	1.7723E-02
2.7500E-01	2.1151E-03	1.9795E-02	2.7500E-01	4.7160E-04	1.7689E-02	2.7500E-01	4.3615E-04	1.7717E-02
2.7600E-01	2.1347E-03	1.9936E-02	2.7600E-01	4.7475E-04	1.7684E-02	2.7600E-01	4.3988E-04	1.7714E-02
2.7700E-01	2.1555E-03	2.0085E-02	2.7700E-01	4.7819E-04	1.7683E-02	2.7700E-01	4.4387E-04	1.7714E-02
2.7800E-01	2.1775E-03	2.0243E-02	2.7800E-01	4.8192E-04	1.7685E-02	2.7800E-01	4.4812E-04	1.7717E-02
2.7900E-01	2.2008E-03	2.0410E-02	2.7900E-01	4.8594E-04	1.7690E-02	2.7900E-01	4.5264E-04	1.7722E-02
2.8000E-01	2.2256E-03	2.0587E-02	2.8000E-01	4.9028E-04	1.7698E-02	2.8000E-01	4.5744E-04	1.7731E-02
2.8100E-01	2.2518E-03	2.0775E-02	2.8100E-01	4.9492E-04	1.7709E-02	2.8100E-01	4.6252E-04	1.7744E-02
2.8200E-01	2.2797E-03	2.0974E-02	2.8200E-01	4.9989E-04	1.7724E-02	2.8200E-01	4.6789E-04	1.7759E-02
2.8300E-01	2.3092E-03	2.1185E-02	2.8300E-01	5.0519E-04	1.7742E-02	2.8300E-01	4.7357E-04	1.7778E-02
2.8400E-01	2.3404E-03	2.1407E-02	2.8400E-01	5.1084E-04	1.7763E-02	2.8400E-01	4.7955E-04	1.7801E-02
2.8500E-01	2.3736E-03	2.1643E-02	2.8500E-01	5.1684E-04	1.7788E-02	2.8500E-01	4.8586E-04	1.7827E-02
2.8600E-01	2.4087E-03	2.1893E-02	2.8600E-01	5.2320E-04	1.7817E-02	2.8600E-01	4.9249E-04	1.7857E-02
2.8700E-01	2.4460E-03	2.2156E-02	2.8700E-01	5.2993E-04	1.7850E-02	2.8700E-01	4.9947E-04	1.7890E-02
2.8800E-01	2.4856E-03	2.2436E-02	2.8800E-01	5.3705E-04	1.7886E-02	2.8800E-01	5.0679E-04	1.7928E-02
2.8900E-01	2.5276E-03	2.2731E-02	2.8900E-01	5.4457E-04	1.7926E-02	2.8900E-01	5.1448E-04	1.7969E-02
2.9000E-01	2.5722E-03	2.3044E-02	2.9000E-01	5.5251E-04	1.7971E-02	2.9000E-01	5.2255E-04	1.8015E-02
2.9100E-01	2.6196E-03	2.3376E-02	2.9100E-01	5.6087E-04	1.8019E-02	2.9100E-01	5.3101E-04	1.8065E-02
2.9200E-01	2.6701E-03	2.3727E-02	2.9200E-01	5.6967E-04	1.8072E-02	2.9200E-01	5.3988E-04	1.8119E-02
2.9300E-01	2.7237E-03	2.4099E-02	2.9300E-01	5.7893E-04	1.8130E-02	2.9300E-01	5.4916E-04	1.8178E-02
2.9400E-01	2.7809E-03	2.4493E-02	2.9400E-01	5.8867E-04	1.8192E-02	2.9400E-01	5.5888E-04	1.8241E-02
2.9500E-01	2.8418E-03	2.4912E-02	2.9500E-01	5.9890E-04	1.8259E-02	2.9500E-01	5.6906E-04	1.8309E-02
2.9600E-01	2.9067E-03	2.5356E-02	2.9600E-01	6.0964E-04	1.8331E-02	2.9600E-01	5.7971E-04	1.8383E-02
2.9700E-01	2.9760E-03	2.5828E-02	2.9700E-01	6.2092E-04	1.8408E-02	2.9700E-01	5.9085E-04	1.8461E-02
2.9800E-01	3.0501E-03	2.6330E-02	2.9800E-01	6.3276E-04	1.8491E-02	2.9800E-01	6.0250E-04	1.8545E-02
2.9900E-01	3.1294E-03	2.6864E-02	2.9900E-01	6.4518E-04	1.8579E-02	2.9900E-01	6.1469E-04	1.8635E-02
3.0000E-01	3.2143E-03	2.7433E-02	3.0000E-01	6.5820E-04	1.8672E-02	3.0000E-01	6.2744E-04	1.8730E-02
3.0100E-01	3.3053E-03	2.8039E-02	3.0100E-01	6.7185E-04	1.8772E-02	3.0100E-01	6.4078E-04	1.8831E-02
3.0200E-01	3.4031E-03	2.8686E-02	3.0200E-01	6.8617E-04	1.8878E-02	3.0200E-01	6.5473E-04	1.8939E-02
3.0300E-01	3.5082E-03	2.9378E-02	3.0300E-01	7.0118E-04	1.8991E-02	3.0300E-01	6.6933E-04	1.9053E-02
3.0400E-01	3.6214E-03	3.0117E-02	3.0400E-01	7.1692E-04	1.9111E-02	3.0400E-01	6.8460E-04	1.9174E-02
3.0500E-01	3.7435E-03	3.0909E-02	3.0500E-01	7.3341E-04	1.9237E-02	3.0500E-01	7.0058E-04	1.9302E-02
3.0600E-01	3.8755E-03	3.1759E-02	3.0600E-01	7.5071E-04	1.9371E-02	3.0600E-01	7.1731E-04	1.9438E-02
3.0700E-01	4.0184E-03	3.2672E-02	3.0700E-01	7.6886E-04	1.9513E-02	3.0700E-01	7.3482E-04	1.9581E-02
3.0800E-01	4.1734E-03	3.3655E-02	3.0800E-01	7.8789E-04	1.9662E-02	3.0800E-01	7.5316E-04	1.9733E-02
3.0900E-01	4.3420E-03	3.4715E-02	3.0900E-01	8.0785E-04	1.9820E-02	3.0900E-01	7.7238E-04	1.9893E-02
3.1000E-01	4.5257E-03	3.5860E-02	3.1000E-01	8.2880E-04	1.9988E-02	3.1000E-01	7.9253E-04	2.0062E-02
3.1100E-01	4.7263E-03	3.7100E-02	3.1100E-01	8.5080E-04	2.0164E-02	3.1100E-01	8.1365E-04	2.0240E-02
3.1200E-01	4.9462E-03	3.8445E-02	3.1200E-01	8.7390E-04	2.0350E-02	3.1200E-01	8.3580E-04	2.0428E-02
3.1300E-01	5.1878E-03	3.9909E-02	3.1300E-01	8.9817E-04	2.0546E-02	3.1300E-01	8.5906E-04	2.0627E-02
3.1400E-01	5.4542E-03	4.1507E-02	3.1400E-01	9.2368E-04	2.0753E-02	3.1400E-01	8.8348E-04	2.0836E-02
3.1500E-01	5.7488E-03	4.3255E-02	3.1500E-01	9.5050E-04	2.0972E-02	3.1500E-01	9.0914E-04	2.1057E-02
3.1600E-01	6.0761E-03	4.5174E-02	3.1600E-01	9.7873E-04	2.1202E-02	3.1600E-01	9.3611E-04	2.1290E-02
3.1700E-01	6.4410E-03	4.7289E-02	3.1700E-01	1.0084E-03	2.1446E-02	3.1700E-01	9.6450E-04	2.1535E-02
3.1800E-01	6.8499E-03	4.9629E-02	3.1800E-01	1.0397E-03	2.1702E-02	3.1800E-01	9.9438E-04	2.1794E-02
3.1900E-01	7.3105E-03	5.2229E-02	3.1900E-01	1.0727E-03	2.1973E-02	3.1900E-01	1.0259E-03	2.2067E-02
3.2000E-01	7.8322E-03	5.5132E-02	3.2000E-01	1.1075E-03	2.2258E-02	3.2000E-01	1.0591E-03	2.2355E-02
3.2100E-01	8.4271E-03	5.8390E-02	3.2100E-01	1.1443E-03	2.2560E-02	3.2100E-01	1.0941E-03	2.2659E-02
3.2200E-01	9.1103E-03	6.2070E-02	3.2200E-01	1.1831E-03	2.2878E-02	3.2200E-01	1.1311E-03	2.2980E-02
3.2300E-01	9.9014E-03	6.6253E-02	3.2300E-01	1.2242E-03	2.3214E-02	3.2300E-01	1.1703E-03	2.3319E-02
3.2400E-01	1.0826E-02	7.1046E-02	3.2400E-01	1.2676E-03	2.3569E-02	3.2400E-01	1.2117E-03	2.3678E-02
3.2500E-01	1.1919E-02	7.6584E-02	3.2500E-01	1.3136E-03	2.3945E-02	3.2500E-01	1.2555E-03	2.4056E-02
3.2600E-01	1.3228E-02	8.3047E-02	3.2600E-01	1.3624E-03	2.4342E-02	3.2600E-01	1.3021E-03	2.4456E-02
3.2700E-01	1.4818E-02	9.0676E-02	3.2700E-01	1.4142E-03	2.4762E-02	3.2700E-01	1.3515E-03	2.4880E-02
3.2800E-01	1.6783E-02	9.9799E-02	3.2800E-01	1.4693E-03	2.5207E-02	3.2800E-01	1.4040E-03	2.5328E-02
3.2900E-01	1.9265E-02	1.1088E-01	3.2900E-01	1.5278E-03	2.5678E-02	3.2900E-01	1.4599E-03	2.5803E-02
3.3000E-01	2.2476E-02	1.2457E-01	3.3000E-01	1.5902E-03	2.6178E-02	3.3000E-01	1.5194E-03	2.6306E-02
3.3100E-01	2.6754E-02	1.4185E-01	3.3100E-01	1.6567E-03	2.6708E-02	3.3100E-01	1.5830E-03	2.6841E-02
3.3200E-01	3.2641E-02	1.6418E-01	3.3200E-01	1.7277E-03	2.7271E-02	3.3200E-01	1.6510E-03	2.7408E-02
3.3300E-01	4.1024E-02	1.9383E-01	3.3300E-01	1.8036E-03	2.7870E-02	3.3300E-01	1.7237E-03	2.8011E-02
3.3400E-01	5.3284E-02	2.3423E-01	3.3400E-01	1.8849E-03	2.8507E-02	3.3400E-01	1.8017E-03	2.8652E-02
3.3500E-01	7.1176E-02	2.9042E-01	3.3500E-01	1.9721E-03	2.9186E-02	3.3500E-01	1.8855E-03	2.9336E-02
3.3600E-01	9.5398E-02	3.6810E-01	3.3600E-01	2.0658E-03	2.9910E-02	3.3600E-01	1.9756E-03	3.0065E-02
3.3700E-01	1.2226E-01	4.6907E-01	3.3700E-01	2.1666E-03	3.0682E-02	3.3700E-01	2.0728E-03	3.0843E-02
3.3800E-01	1.4479E-01	5.8269E-01	3.3800E-01	2.2753E-03	3.1509E-02	3.3800E-01	2.1778E-03	3.1674E-02
3.3900E-01	1.6247E-01	6.8526E-01	3.3900E-01	2.3927E-03	3.2394E-02	3.3900E-01	2.2914E-03	3.2565E-02
3.4000E-01	1.7616E-01	7.5376E-01	3.4000E-01	2.5198E-03	3.3342E-02	3.4000E-01	2.4148E-03	3.3520E-02
3.4100E-01	1.8237E-01	7.7618E-01	3.4100E-01	2.6576E-03	3.4362E-02	3.4100E-01	2.5489E-03	3.4546E-02
3.4200E-01	1.8551E-01	7.5992E-01	3.4200E-01	2.8074E-03	3.5458E-02	3.4200E-01	2.6952E-03	3.5650E-02
3.4300E-01	1.9289E-01	7.3793E-01	3.4300E-01	2.9706E-03	3.6641E-02	3.4300E-01	2.8553E-03	3.6840E-02
3.4400E-01	2.1416E-01	7.4911E-01	3.4400E-01	3.1490E-03	3.7918E-02	3.4400E-01	3.0308E-03	3.8126E-02
3.4500E-01	2.5360E-01	8.1230E-01	3.4500E-01	3.3444E-03	3.9301E-02	3.4500E-01	3.2239E-03	3.9518E-02
3.4600E-01	2.8630E-01	9.1475E-01	3.4600E-01	3.5592E-03	4.0803E-02	3.4600E-01	3.4372E-03	4.1029E-02
3.4700E-01	2.9636E-01	1.0183E+00	3.4700E-01	3.7959E-03	4.2436E-02	3.4700E-01	3.6735E-03	4.2674E-02
3.4800E-01	3.0732E-01	1.0867E+00	3.4800E-01	4.0579E-03	4.4219E-02	3.4800E-01	3.9365E-03	4.4469E-02
3.4900E-01	3.2937E-01	1.1179E+00	3.4900E-01	4.3488E-03	4.6170E-02	3.4900E-01	4.2303E-03	4.6434E-02
3.5000E-01	3.5776E-01	1.1437E+00	3.5000E-01	4.6732E-03	4.8312E-02	3.5000E-01	4.5603E-03	4.8593E-02
3.5100E-01	3.8282E-01	1.1810E+00	3.5100E-01	5.0365E-03	5.0674E-02	3.5100E-01	4.9327E-03	5.0974E-02
3.5200E-01	3.8116E-01	1.2052E+00	3.5200E-01	5.4456E-03	5.3288E-02	3.5200E-01	5.3555E-03	5.3611E-02
3.5300E-01	3.5287E-01	1.1932E+00	3.5300E-01	5.9087E-03	5.6194E-02	3.5300E-01	5.8383E-03	5.6544E-02
3.5400E-01	3.2123E-01	1.1609E+00	3.5400E-01	6.4360E-03	5.9440E-02	3.5400E-01	6.3936E-03	5.9824E-02
3.5500E-01	3.1783E-01	1.1521E+00	3.5500E-01	7.0407E-03	6.3086E-02	3.5500E-01	7.0373E-03	6.3512E-02
3.5600E-01	3.5620E-01	1.1953E+00	3.5600E-01	7.7395E-03	6.7206E-02	3.5600E-01	7.7898E-03	6.7686E-02
3.5700E-01	4.0372E-01	1.2652E+00	3.5700E-01	8.5539E-03	7.1894E-02	3.5700E-01	8.6782E-03	7.2445E-02
3.5800E-01	4.2733E-01	1.2985E+00	3.5800E-01	9.5126E-03	7.7267E-02	3.5800E-01	9.7388E-03	7.7914E-02
3.5900E-01	4.3281E-01	1.2702E+00	3.5900E-01	1.0654E-02	8.3482E-02	3.5900E-01	1.1021E-02	8.4261E-02
3.6000E-01	4.5368E-01	1.2223E+00	3.6000E-01	1.2031E-02	9.0741E-02	3.6000E-01	1.2594E-02	9.1705E-02
3.6100E-01	4.8862E-01	1.1972E+00	3.6100E-01	1.3718E-02	9.9317E-02	3.6100E-01	1.4555E-02	1.0055E-01
3.6200E-01	5.1213E-01	1.1979E+00	3.6200E-01	1.5823E-02	1.0958E-01	3.6200E-01	1.7050E-02	1.1121E-01
3.6300E-01	5.3365E-01	1.2118E+00	3.6300E-01	1.8503E-02	1.2206E-01	3.6300E-01	2.0295E-02	1.2429E-01
3.6400E-01	5.5174E-01	1.2311E+00	3.6400E-01	2.2002E-02	1.3749E-01	3.6400E-01	2.4625E-02	1.4067E-01
3.6500E-01	5.5515E-01	1.2505E+00	3.6500E-01	2.6702E-02	1.5697E-01	3.6500E-01	3.0565E-02	1.6167E-01
3.6600E-01	5.4590E-01	1.2558E+00	3.6600E-01	3.3221E-02	1.8216E-01	3.6600E-01	3.8932E-02	1.8927E-01
3.6700E-01	5.2862E-01	1.2307E+00	3.6700E-01	4.2562E-02	2.1560E-01	3.6700E-01	5.0890E-02	2.2634E-01
3.6800E-01	5.1007E-01	1.1751E+00	3.6800E-01	5.6302E-02	2.6123E-01	3.6800E-01	6.7635E-02	2.7644E-01
3.6900E-01	5.0501E-01	1.1065E+00	3.6900E-01	7.6510E-02	3.2481E-01	3.6900E-01	8.9114E-02	3.4219E-01
3.7000E-01	5.0800E-01	1.0410E+00	3.7000E-01	1.0432E-01	4.1340E-01	3.7000E-01	1.1254E-01	4.2277E-01
3.7100E-01	4.8988E-01	9.8569E-01	3.7100E-01	1.3598E-01	5.3070E-01	3.7100E-01	1.3355E-01	5.1340E-01
3.7200E-01	4.6988E-01	9.5111E-01	3.7200E-01	1.6220E-01	6.6712E-01	3.7200E-01	1.4870E-01	6.0567E-01
3.7300E-01	4.8426E-01	9.4185E-01	3.7300E-01	1.7801E-01	7.9461E-01	3.7300E-01	1.5760E-01	6.8895E-01
3.7400E-01	5.0726E-01	9.4688E-01	3.7400E-01	1.8390E-01	8.7797E-01	3.7400E-01	1.6650E-01	7.5998E-01
3.7500E-01	4.9667E-01	9.5426E-01	3.7500E-01	1.8817E-01	8.9535E-01	3.7500E-01	1.8250E-01	8.2707E-01
3.7600E-01	4.7511E-01	9.7007E-01	3.7600E-01	1.9966E-01	8.5584E-01	3.7600E-01	1.9736E-01	8.9264E-01
3.7700E-01	5.1056E-01	1.0042E+00	3.7700E-01	2.0633E-01	7.9996E-01	3.7700E-01	2.0230E-01	9.4431E-01
3.7800E-01	6.0836E-01	1.0453E+00	3.7800E-01	2.1467E-01	7.7463E-01	3.7800E-01	2.0394E-01	9.7815E-01
3.7900E-01	6.8837E-01	1.0627E+00	3.7900E-01	2.5060E-01	8.0742E-01	3.7900E-01	2.0841E-01	1.0093E+00
3.8000E-01	6.8234E-01	1.0331E+00	3.8000E-01	3.0296E-01	9.0051E-01	3.8000E-01	2.1139E-01	1.0537E+00
3.8100E-01	6.2325E-01	9.6695E-01	3.8100E-01	3.3774E-01	1.0357E+00	3.8100E-01	2.0395E-01	1.1002E+00
3.8200E-01	5.8404E-01	8.9355E-01	3.8200E-01	3.4840E-01	1.1835E+00	3.8200E-01	1.9596E-01	1.1301E+00
3.8300E-01	5.7929E-01	8.3018E-01	3.8300E-01	3.6600E-01	1.3159E+00	3.8300E-01	1.9956E-01	1.1472E+00
3.8400E-01	5.8101E-01	7.8212E-01	3.8400E-01	4.0265E-01	1.4207E+00	3.8400E-01	2.1295E-01	1.1735E+00
3.8500E-01	5.7996E-01	7.5193E-01	3.8500E-01	4.2696E-01	1.4901E+00	3.8500E-01	2.2714E-01	1.2190E+00
3.8600E-01	5.7835E-01	7.3233E-01	3.8600E-01	4.1319E-01	1.4976E+00	3.8600E-01	2.3824E-01	1.2589E+00
3.8700E-01	5.4168E-01	7.0982E-01	3.8700E-01	3.8026E-01	1.4277E+00	3.8700E-01	2.5030E-01	1.2707E+00
3.8800E-01	4.8730E-01	6.8903E-01	3.8800E-01	3.5676E-01	1.3105E+00	3.8800E-01	2.5942E-01	1.2665E+00
3.8900E-01	4.7738E-01	6.8218E-01	3.8900E-01	3.3153E-01	1.2014E+00	3.8900E-01	2.6916E-01	1.2769E+00
3.9000E-01	5.1238E-01	6.8721E-01	3.9000E-01	3.2503E-01	1.1502E+00	3.9000E-01	2.8818E-01	1.3072E+00
3.9100E-01	5.3571E-01	6.8968E-01	3.9100E-01	3.6163E-01	1.1743E+00	3.9100E-01	3.1414E-01	1.3345E+00
3.9200E-01	5.1418E-01	6.7476E-01	3.9200E-01	4.1276E-01	1.2500E+00	3.9200E-01	3.4144E-01	1.3498E+00
3.9300E-01	4.6641E-01	6.4100E-01	3.9300E-01	4.6182E-01	1.3316E+00	3.9300E-01	3.6266E-01	1.3628E+00
3.9400E-01	4.2219E-01	6.0003E-01	3.9400E-01	5.1504E-01	1.3859E+00	3.9400E-01	3.8371E-01	1.3795E+00
3.9500E-01	4.0415E-01	5.6520E-01	3.9500E-01	5.7318E-01	1.4163E+00	3.9500E-01	4.1099E-01	1.3944E+00
3.9600E-01	4.2057E-01	5.4093E-01	3.9600E-01	6.0208E-01	1.4333E+00	3.9600E-01	4.3470E-01	1.3999E+00
3.9700E-01	4.3243E-01	5.1969E-01	3.9700E-01	5.7783E-01	1.4225E+00	3.9700E-01	4.5077E-01	1.3954E+00
3.9800E-01	4.1507E-01	4.9604E-01	3.9800E-01	5.4031E-01	1.3755E+00	3.9800E-01	4.6373E-01	1.3861E+00
3.9900E-01	4.0014E-01	4.7549E-01	3.9900E-01	5.1148E-01	1.3056E+00	3.9900E-01	4.7816E-01	1.3776E+00
4.0000E-01	3.9330E-01	4.5948E-01	4.0000E-01	4.9318E-01	1.2387E+00	4.0000E-01	4.9446E-01	1.3706E+00
4.0100E-01	3.8212E-01	4.4317E-01	4.0100E-01	5.0423E-01	1.1925E+00	4.0100E-01	5.1411E-01	1.3621E+00
4.0200E-01	3.7304E-01	4.2351E-01	4.0200E-01	5.2327E-01	1.1585E+00	4.0200E-01	5.3492E-01	1.3540E+00
4.0300E-01	3.5765E-01	3.9781E-01	4.0300E-01	5.2082E-01	1.1242E+00	4.0300E-01	5.5719E-01	1.3475E+00
4.0400E-01	3.3141E-01	3.6607E-01	4.0400E-01	5.1309E-01	1.0959E+00	4.0400E-01	5.7666E-01	1.3370E+00
4.0500E-01	2.9743E-01	3.3273E-01	4.0500E-01	5.2922E-01	1.0854E+00	4.0500E-01	5.7868E-01	1.3176E+00
4.0600E-01	2.6897E-01	3.0342E-01	4.0600E-01	5.4268E-01	1.0889E+00	4.0600E-01	5.7396E-01	1.2922E+00
4.0700E-01	2.4444E-01	2.7743E-01	4.0700E-01	5.2704E-01	1.0988E+00	4.0700E-01	5.7556E-01	1.2608E+00
4.0800E-01	2.1328E-01	2.5169E-01	4.0800E-01	5.2001E-01	1.1216E+00	4.0800E-01	5.7329E-01	1.2206E+00
4.0900E-01	1.8589E-01	2.2745E-01	4.0900E-01	5.8768E-01	1.1601E+00	4.0900E-01	5.6559E-01	1.1753E+00
4.1000E-01	1.7033E-01	2.0606E-01	4.1000E-01	6.9807E-01	1.1918E+00	4.1000E-01	5.6610E-01	1.1310E+00
4.1100E-01	1.6277E-01	1.8708E-01	4.1100E-01	7.5168E-01	1.1815E+00	4.1100E-01	5.6025E-01	1.0861E+00
4.1200E-01	1.5291E-01	1.6920E-01	4.1200E-01	7.1114E-01	1.1177E+00	4.1200E-01	5.3857E-01	1.0363E+00
4.1300E-01	1.3556E-01	1.5179E-01	4.1300E-01	6.3933E-01	1.0264E+00	4.1300E-01	5.1508E-01	9.8280E-01
4.1400E-01	1.1631E-01	1.3555E-01	4.1400E-01	5.9489E-01	9.3955E-01	4.1400E-01	4.9963E-01	9.3236E-01
4.1500E-01	9.8563E-02	1.2065E-01	4.1500E-01	5.8548E-01	8.7323E-01	4.1500E-01	4.9798E-01	8.9217E-01
4.1600E-01	8.0956E-02	1.0685E-01	4.1600E-01	6.0359E-01	8.3285E-01	4.1600E-01	4.9903E-01	8.5873E-01
4.1700E-01	6.5483E-02	9.4375E-02	4.1700E-01	6.2839E-01	8.1333E-01	4.1700E-01	4.7072E-01	8.2320E-01
4.1800E-01	5.2335E-02	8.3234E-02	4.1800E-01	6.2387E-01	7.9695E-01	4.1800E-01	4.1925E-01	7.8573E-01
4.1900E-01	4.1930E-02	7.3657E-02	4.1900E-01	5.7028E-01	7.7386E-01	4.1900E-01	3.7113E-01	7.5028E-01
4.2000E-01	3.6118E-02	6.5922E-02	4.2000E-01	5.2021E-01	7.5659E-01	4.2000E-01	3.4098E-01	7.1881E-01
4.2100E-01	3.6601E-02	6.0086E-02	4.2100E-01	5.2841E-01	7.5600E-01	4.2100E-01	3.2345E-01	6.9014E-01
4.2200E-01	4.3375E-02	5.5906E-02	4.2200E-01	5.6496E-01	7.6489E-01	4.2200E-01	3.1192E-01	6.6388E-01
4.2300E-01	5.2346E-02	5.2758E-02	4.2300E-01	5.7269E-01	7.6529E-01	4.2300E-01	3.0498E-01	6.4178E-01
4.2400E-01	5.5080E-02	4.9628E-02	4.2400E-01	5.3973E-01	7.4284E-01	4.2400E-01	3.0135E-01	6.2353E-01
4.2500E-01	4.7723E-02	4.5991E-02	4.2500E-01	4.8989E-01	6.9968E-01	4.2500E-01	3.0345E-01	6.0647E-01
4.2600E-01	3.6365E-02	4.2352E-02	4.2600E-01	4.5193E-01	6.5176E-01	4.2600E-01	3.0470E-01	5.8714E-01
4.2700E-01	2.6716E-02	3.9204E-02	4.2700E-01	4.4075E-01	6.1297E-01	4.2700E-01	2.9770E-01	5.6518E-01
4.2800E-01	1.9962E-02	3.6606E-02	4.2800E-01	4.5573E-01	5.8516E-01	4.2800E-01	2.9573E-01	5.4428E-01
4.2900E-01	1.5471E-02	3.4450E-02	4.2900E-01	4.6019E-01	5.5989E-01	4.2900E-01	3.0680E-01	5.2751E-01
4.3000E-01	1.2470E-02	3.2623E-02	4.3000E-01	4.4099E-01	5.3385E-01	4.3000E-01	3.1922E-01	5.1448E-01
4.3100E-01	1.0410E-02	3.1042E-02	4.3100E-01	4.2895E-01	5.1259E-01	4.3100E-01	3.2595E-01	5.0164E-01
4.3200E-01	8.9467E-03	2.9651E-02	4.3200E-01	4.1685E-01	4.9526E-01	4.3200E-01	3.3142E-01	4.8573E-01
4.3300E-01	7.8684E-03	2.8410E-02	4.3300E-01	3.9638E-01	4.7737E-01	4.3300E-01	3.3232E-01	4.6480E-01
4.3400E-01	7.0454E-03	2.7292E-02	4.3400E-01	3.8776E-01	4.5769E-01	4.3400E-01	3.1825E-01	4.3840E-01
4.3500E-01	6.3970E-03	2.6275E-02	4.3500E-01	3.7746E-01	4.3228E-01	4.3500E-01	2.9464E-01	4.0932E-01
4.3600E-01	5.8717E-03	2.5345E-02	4.3600E-01	3.5396E-01	3.9942E-01	4.3600E-01	2.8248E-01	3.8229E-01
4.3700E-01	5.4359E-03	2.4489E-02	4.3700E-01	3.1911E-01	3.6311E-01	4.3700E-01	2.8597E-01	3.5906E-01
4.3800E-01	5.0669E-03	2.3697E-02	4.3800E-01	2.8658E-01	3.2975E-01	4.3800E-01	2.9719E-01	3.3965E-01
4.3900E-01	4.7493E-03	2.2962E-02	4.3900E-01	2.5733E-01	3.0025E-01	4.3900E-01	3.1617E-01	3.2402E-01
4.4000E-01	4.4721E-03	2.2277E-02	4.4000E-01	2.2369E-01	2.7251E-01	4.4000E-01	3.3395E-01	3.0950E-01
4.4100E-01	4.2273E-03	2.1637E-02	4.4100E-01	1.9600E-01	2.4714E-01	4.4100E-01	3.2215E-01	2.9049E-01
4.4200E-01	4.0090E-03	2.1037E-02	4.4200E-01	1.8075E-01	2.2450E-01	4.4200E-01	2.8620E-01	2.6623E-01
4.4300E-01	3.8128E-03	2.0474E-02	4.4300E-01	1.7236E-01	2.0387E-01	4.4300E-01	2.5100E-01	2.4053E-01
4.4400E-01	3.6352E-03	1.9943E-02	4.4400E-01	1.6262E-01	1.8453E-01	4.4400E-01	2.2404E-01	2.1631E-01
4.4500E-01	3.4735E-03	1.9443E-02	4.4500E-01	1.4579E-01	1.6587E-01	4.4500E-01	2.0289E-01	1.9438E-01
4.4600E-01	3.3256E-03	1.8969E-02	4.4600E-01	1.2561E-01	1.4835E-01	4.4600E-01	1.8385E-01	1.7366E-01
4.4700E-01	3.1896E-03	1.8522E-02	4.4700E-01	1.0786E-01	1.3235E-01	4.4700E-01	1.6294E-01	1.5275E-01
4.4800E-01	3.0642E-03	1.8097E-02	4.4800E-01	9.0186E-02	1.1741E-01	4.4800E-01	1.3637E-01	1.3158E-01
4.4900E-01	2.9482E-03	1.7694E-02	4.4900E-01	7.3039E-02	1.0356E-01	4.4900E-01	1.0659E-01	1.1204E-01
4.5000E-01	2.8404E-03	1.7310E-02	4.5000E-01	5.8107E-02	9.1142E-02	4.5000E-01	8.0402E-02	9.5763E-02
4.5100E-01	2.7401E-03	1.6945E-02	4.5100E-01	4.6467E-02	8.0474E-02	4.5100E-01	6.0606E-02	8.2845E-02
4.5200E-01	2.6465E-03	1.6597E-02	4.5200E-01	4.0044E-02	7.1855E-02	4.5200E-01	4.6540E-02	7.2800E-02
4.5300E-01	2.5589E-03	1.6264E-02	4.5300E-01	4.0933E-02	6.5371E-02	4.5300E-01	3.6740E-02	6.4974E-02
4.5400E-01	2.4769E-03	1.5947E-02	4.5400E-01	4.8479E-02	6.0693E-02	4.5400E-01	2.9725E-02	5.8729E-02
4.5500E-01	2.3998E-03	1.5643E-02	4.5500E-01	5.6537E-02	5.6985E-02	4.5500E-01	2.4533E-02	5.3655E-02
4.5600E-01	2.3274E-03	1.5352E-02	4.5600E-01	5.6009E-02	5.3149E-02	4.5600E-01	2.0627E-02	4.9486E-02
4.5700E-01	2.2591E-03	1.5074E-02	4.5700E-01	4.6176E-02	4.8956E-02	4.5700E-01	1.7628E-02	4.6011E-02
4.5800E-01	2.1947E-03	1.4807E-02	4.5800E-01	3.4457E-02	4.5028E-02	4.5800E-01	1.5270E-02	4.3066E-02
4.5900E-01	2.1339E-03	1.4550E-02	4.5900E-01	2.5270E-02	4.1713E-02	4.5900E-01	1.3377E-02	4.0531E-02
4.6000E-01	2.0764E-03	1.4304E-02	4.6000E-01	1.8979E-02	3.8981E-02	4.6000E-01	1.1831E-02	3.8316E-02
4.6100E-01	2.0219E-03	1.4067E-02	4.6100E-01	1.4787E-02	3.6698E-02	4.6100E-01	1.0552E-02	3.6355E-02
4.6200E-01	1.9702E-03	1.3839E-02	4.6200E-01	1.1952E-02	3.4751E-02	4.6200E-01	9.4804E-03	3.4606E-02
4.6300E-01	1.9212E-03	1.3620E-02	4.6300E-01	9.9770E-03	3.3057E-02	4.6300E-01	8.5695E-03	3.3035E-02
4.6400E-01	1.8746E-03	1.3409E-02	4.6400E-01	8.5510E-03	3.1561E-02	4.6400E-01	7.7871E-03	3.1616E-02
4.6500E-01	1.8302E-03	1.3205E-02	4.6500E-01	7.4844E-03	3.0223E-02	4.6500E-01	7.1091E-03	3.0327E-02
4.6600E-01	1.7880E-03	1.3009E-02	4.6600E-01	6.6599E-03	2.9015E-02	4.6600E-01	6.5174E-03	2.9149E-02
4.6700E-01	1.7478E-03	1.2819E-02	4.6700E-01	6.0035E-03	2.7916E-02	4.6700E-01	5.9976E-03	2.8068E-02
4.6800E-01	1.7094E-03	1.2636E-02	4.6800E-01	5.4673E-03	2.6909E-02	4.6800E-01	5.5383E-03	2.7072E-02
4.6900E-01	1.6728E-03	1.2459E-02	4.6900E-01	5.0198E-03	2.5982E-02	4.6900E-01	5.1305E-03	2.6150E-02
4.7000E-01	1.6378E-03	1.2288E-02	4.7000E-01	4.6394E-03	2.5125E-02	4.7000E-01	4.7664E-03	2.5295E-02
4.7100E-01	1.6043E-03	1.2123E-02	4.7100E-01	4.3109E-03	2.4329E-02	4.7100E-01	4.4402E-03	2.4498E-02
4.7200E-01	1.5723E-03	1.1963E-02	4.7200E-01	4.0237E-03	2.3587E-02	4.7200E-01	4.1465E-03	2.3755E-02
4.7300E-01	1.5416E-03	1.1808E-02	4.7300E-01	3.7699E-03	2.2894E-02	4.7300E-01	3.8812E-03	2.3059E-02
4.7400E-01	1.5123E-03	1.1658E-02	4.7400E-01	3.5435E-03	2.2245E-02	4.7400E-01	3.6407E-03	2.2406E-02
4.7500E-01	1.4841E-03	1.1513E-02	4.7500E-01	3.3400E-03	2.1635E-02	4.7500E-01	3.4220E-03	2.1792E-02
4.7600E-01	1.4571E-03	1.1372E-02	4.7600E-01	3.1560E-03	2.1061E-02	4.7600E-01	3.2225E-03	2.1214E-02
4.7700E-01	1.4311E-03	1.1235E-02	4.7700E-01	2.9885E-03	2.0520E-02	4.7700E-01	3.0399E-03	2.0669E-02
4.7800E-01	1.4062E-03	1.1102E-02	4.7800E-01	2.8355E-03	2.0009E-02	4.7800E-01	2.8726E-03	2.0153E-02
4.7900E-01	1.3823E-03	1.0974E-02	4.7900E-01	2.6950E-03	1.9525E-02	4.7900E-01	2.7186E-03	1.9665E-02
4.8000E-01	1.3592E-03	1.0849E-02	4.8000E-01	2.5656E-03	1.9066E-02	4.8000E-01	2.5768E-03	1.9202E-02
4.8100E-01	1.3371E-03	1.0727E-02	4.8100E-01	2.4460E-03	1.8631E-02	4.8100E-01	2.4458E-03	1.8763E-02
4.8200E-01	1.3157E-03	1.0609E-02	4.8200E-01	2.3351E-03	1.8217E-02	4.8200E-01	2.3246E-03	1.8345E-02
4.8300E-01	1.2952E-03	1.0495E-02	4.8300E-01	2.2320E-03	1.7823E-02	4.8300E-01	2.2121E-03	1.7948E-02
4.8400E-01	1.2754E-03	1.0383E-02	4.8400E-01	2.1359E-03	1.7448E-02	4.8400E-01	2.1077E-03	1.7569E-02
4.8500E-01	1.2563E-03	1.0275E-02	4.8500E-01	2.0462E-03	1.7090E-02	4.8500E-01	2.0105E-03	1.7208E-02
4.8600E-01	1.2378E-03	1.0169E-02	4.8600E-01	1.9622E-03	1.6748E-02	4.8600E-01	1.9199E-03	1.6863E-02
4.8700E-01	1.2201E-03	1.0067E-02	4.8700E-01	1.8835E-03	1.6422E-02	4.8700E-01	1.8353E-03	1.6533E-02
4.8800E-01	1.2029E-03	9.9669E-03	4.8800E-01	1.8096E-03	1.6109E-02	4.8800E-01	1.7561E-03	1.6217E-02
4.8900E-01	1.1863E-03	9.8696E-03	4.8900E-01	1.7401E-03	1.5810E-02	4.8900E-01	1.6821E-03	1.5915E-02
4.9000E-01	1.1703E-03	9.7749E-03	4.9000E-01	1.6747E-03	1.5523E-02	4.9000E-01	1.6126E-03	1.5625E-02
4.9100E-01	1.1548E-03	9.6826E-03	4.9100E-01	1.6129E-03	1.5247E-02	4.9100E-01	1.5473E-03	1.5348E-02
4.9200E-01	1.1398E-03	9.5926E-03	4.9200E-01	1.5546E-03	1.4983E-02	4.9200E-01	1.4860E-03	1.5081E-02
4.9300E-01	1.1253E-03	9.5049E-03	4.9300E-01	1.4995E-03	1.4729E-02	4.9300E-01	1.4283E-03	1.4825E-02
4.9400E-01	1.1113E-03	9.4194E-03	4.9400E-01	1.4473E-03	1.4485E-02	4.9400E-01	1.3739E-03	1.4578E-02
4.9500E-01	1.0977E-03	9.3361E-03	4.9500E-01	1.3978E-03	1.4250E-02	4.9500E-01	1.3225E-03	1.4341E-02
4.9600E-01	1.0845E-03	9.2547E-03	4.9600E-01	1.3509E-03	1.4024E-02	4.9600E-01	1.2740E-03	1.4113E-02
4.9700E-01	1.0718E-03	9.1754E-03	4.9700E-01	1.3064E-03	1.3806E-02	4.9700E-01	1.2282E-03	1.3893E-02
4.9800E-01	1.0594E-03	9.0980E-03	4.9800E-01	1.2640E-03	1.3596E-02	4.9800E-01	1.1848E-03	1.3682E-02
4.9900E-01	1.0474E-03	9.0224E-03	4.9900E-01	1.2237E-03	1.3394E-02	4.9900E-01	1.1438E-03	1.3477E-02
5.0000E-01	1.0358E-03	8.9486E-03	5.0000E-01	1.1854E-03	1.3198E-02	5.0000E-01	1.1048E-03	1.3280E-02
